# Supplementary material for: Inference of recombination maps from a single pair of genomes and its application to ancient samples
Source: PLoS Genet. 2019 Nov 14;15(11):e1008449. doi: 10.1371/journal.pgen.1008449 (PMC6879166; doi:10.1371/journal.pgen.1008449)
Supplement: S1 Table — (ODS) [file pgen.1008449.s001.ods]

## Sheet: Table_S1
Akaike's Information Criterium (AIC)
Sim. Params.	Replicate	Homogeneous	Gamma-modulated
Alpha = 0.5 Avg. Block = 100kb	1	1238765.0	1237023.0
	2	1232570.6	1230893.8
	3	1102678.1	1101247.3
	4	1197482.1	1195882.5
	5	1106630.2	1105309.3
	6	1227763.9	1226277.6
	7	1250572.9	1248841.6
	8	1220390.5	1218728.6
	9	1139907.4	1138623.5
	10	1154019.8	1152431.0
Alpha = 0.5 Avg. Block = 1Mb	1	1109356.8	1106686.2
	2	1097502.1	1095059.1
	3	1144491.2	1141461.5
	4	1248570.9	1245748.9
	5	969463.4	967742.8
	6	1124717.6	1122230.6
	7	1103297.9	1101194.8
	8	1072406.2	1070031.8
	9	1046700.0	1044070.8
	10	1186547.5	1183710.2
Alpha = 5 Avg. Block = 100kb	1	1129446.8	1129384.1
	2	1218808.9	1218734.9
	3	1209434.5	1209441.7
	4	1202853.6	1202860.8
	5	1158088.4	1158007.1
	6	1102424.6	1102363.6
	7	1134054.8	1133962.9
	8	1153784.6	1153791.8
	9	1152968.2	1152975.4
	10	1176639.2	1176646.4
Alpha = 5 Avg. Block = 1Mb	1	1169119.3	1168708.7
	2	1167660.7	1167303.4
	3	1198609.1	1198284.2
	4	1147435.6	1147063.3
	5	1129776.6	1129337.4
	6	1185686.4	1185265.5
	7	1150213.3	1149889.5
	8	1056891.1	1056478.6
	9	1218651.9	1218258.6
	10	1171260.7	1170798.3
Homogeneous	1	1177101.5	1177108.7
	2	1199034.8	1199042.0
	3	1187179.6	1187186.8
	4	1219156.0	1219163.3
	5	1125681.5	1125688.7
	6	1199662.0	1199669.2
	7	1202741.8	1202749.0
	8	1142749.2	1142756.4
	9	1166748.4	1166755.6
	10	1179475.5	1179482.8
