# Supplementary material for: Inference of recombination maps from a single pair of genomes and its application to ancient samples
Source: PLoS Genet. 2019 Nov 14;15(11):e1008449. doi: 10.1371/journal.pgen.1008449 (PMC6879166; doi:10.1371/journal.pgen.1008449)
Supplement: S2 Table — (ODS) [file pgen.1008449.s002.ods]

## Sheet: Table_S2
R^2 – SIMULATIONS ACCORDING TO DISCRETISATION SCHEME
Sim. Params.	Bin size / Replicate	Rep 1	Rep 2	Rep 3	Rep 4	Rep 5	Rep 6	Rep 7	Rep 8	Rep 9	Rep 10
Alpha = 0.5 Avg. Block = 100kb	50kb	0.691	0.691	0.709	0.641	0.720	0.642	0.684	0.681	0.669	0.670		20 x 10
	200kb	0.789	0.800	0.787	0.731	0.826	0.764	0.783	0.804	0.777	0.785
	500kb	0.857	0.790	0.781	0.763	0.840	0.766	0.796	0.801	0.737	0.740
	1mb	0.871	0.851	0.792	0.782	0.898	0.794	0.860	0.821	0.837	0.866
Alpha = 0.5 Avg. Block = 1mb	50kb	0.938	0.911	0.915	0.932	0.917	0.940	0.945	0.963	0.956	0.957
	200kb	0.949	0.916	0.932	0.944	0.937	0.954	0.957	0.975	0.965	0.966
	500kb	0.952	0.913	0.939	0.953	0.953	0.963	0.960	0.975	0.969	0.970
	1mb	0.976	0.913	0.969	0.958	0.964	0.974	0.972	0.988	0.971	0.970
Alpha = 5 Avg. Block = 100kb	50kb	0.340	0.490	NA	NA	0.486	0.081	0.387	NA	NA	NA
	200kb	0.420	0.598	NA	NA	0.604	0.121	0.443	NA	NA	NA
	500kb	0.461	0.511	NA	NA	0.675	0.117	0.506	NA	NA	NA
	1mb	0.516	0.567	NA	NA	0.705	0.192	0.474	NA	NA	NA
Alpha = 5 Avg. Block = 1mb	50kb	0.811	0.792	0.792	0.785	0.753	0.877	0.802	0.695	0.764	0.755
	200kb	0.842	0.824	0.813	0.819	0.782	0.896	0.839	0.723	0.793	0.781
	500kb	0.871	0.853	0.832	0.850	0.799	0.916	0.877	0.762	0.833	0.843
	1mb	0.889	0.911	0.847	0.895	0.874	0.944	0.926	0.810	0.904	0.897
Alpha = 0.5 Avg. Block = 100kb	50kb	0.673	0.609	0.602	0.607	0.659	0.621	0.661	0.637	0.643	0.640		40 x 5
	200kb	0.769	0.700	0.695	0.709	0.786	0.739	0.775	0.763	0.750	0.767
	500kb	0.847	0.672	0.694	0.748	0.778	0.714	0.815	0.761	0.718	0.733
	1mb	0.845	0.789	0.764	0.772	0.878	0.749	0.872	0.824	0.816	0.857
Alpha = 0.5 Avg. Block = 1mb	50kb	0.890	0.939	0.880	0.828	0.898	0.895	0.931	0.936	0.921	0.925
	200kb	0.906	0.947	0.900	0.839	0.920	0.914	0.945	0.951	0.934	0.936
	500kb	0.918	0.951	0.916	0.865	0.931	0.938	0.949	0.953	0.943	0.945
	1mb	0.959	0.964	0.958	0.874	0.952	0.949	0.965	0.968	0.955	0.954
Alpha = 5 Avg. Block = 100kb	50kb	0.324	0.474	NA	NA	0.475	0.321	0.378	NA	NA	NA
	200kb	0.407	0.572	NA	NA	0.586	0.342	0.431	NA	NA	NA
	500kb	0.432	0.486	NA	NA	0.657	0.318	0.487	NA	NA	NA
	1mb	0.498	0.553	NA	NA	0.670	0.362	0.448	NA	NA	NA
Alpha = 5 Avg. Block = 1mb	50kb	0.626	0.616	0.730	0.755	0.724	0.691	0.768	0.700	0.699	0.780
	200kb	0.658	0.667	0.747	0.793	0.752	0.711	0.808	0.731	0.720	0.799
	500kb	0.682	0.722	0.763	0.833	0.773	0.738	0.847	0.779	0.762	0.844
	1mb	0.731	0.819	0.798	0.881	0.857	0.820	0.894	0.822	0.823	0.911
