# Supplementary material for: Inference of recombination maps from a single pair of genomes and its application to ancient samples
Source: PLoS Genet. 2019 Nov 14;15(11):e1008449. doi: 10.1371/journal.pgen.1008449 (PMC6879166; doi:10.1371/journal.pgen.1008449)
Supplement: S3 Table — (ODS) [file pgen.1008449.s003.ods]

## Sheet: Table_S3
R^2 – SIMULATIONS WITH FLUCTUATING POPULATION SIZE
Sim. Params.	Bin size / Replicate	Rep 1	Rep 2	Rep 3	Rep 4	Rep 5	Rep 6	Rep 7	Rep 8	Rep 9	Rep 10
Recent expansion (FIT DEMOGRAPHY)	50kb	0.750	0.718	0.726	0.664	0.708	0.699	0.712	0.706	0.754	0.722
	200kb	0.827	0.808	0.790	0.735	0.810	0.784	0.774	0.794	0.817	0.800
	500kb	0.849	0.806	0.799	0.765	0.816	0.780	0.787	0.797	0.821	0.854
	1mb	0.851	0.843	0.836	0.823	0.825	0.786	0.850	0.865	0.859	0.919
Ancient bottleneck (FIT DEMOGRAPHY)	50kb	0.533	0.652	0.573	0.704	0.658	0.685	0.611	0.638	0.704	0.668
	200kb	0.605	0.728	0.671	0.799	0.702	0.754	0.757	0.696	0.791	0.756
	500kb	0.527	0.771	0.637	0.815	0.733	0.775	0.807	0.740	0.794	0.805
	1mb	0.494	0.840	0.685	0.829	0.725	0.853	0.817	0.772	0.839	0.814
Recent expansion (NEGLECT DEMOGRAPHY)	50kb	0.571	0.545	0.548	0.546	0.479	0.518	0.462	0.652	0.671	0.655
	200kb	0.717	0.689	0.693	0.688	0.620	0.618	0.524	0.768	0.796	0.780
	500kb	0.791	0.718	0.684	0.818	0.593	0.598	0.488	0.780	0.829	0.832
	1mb	0.832	0.763	0.750	0.815	0.591	0.597	0.654	0.868	0.883	0.912
Ancient bottleneck (NEGLECT DEMOGRAPHY)	50kb	0.593	0.624	0.580	0.648	0.646	0.643	0.564	0.667	0.672	0.669
	200kb	0.667	0.704	0.695	0.748	0.678	0.723	0.705	0.693	0.780	0.777
	500kb	0.640	0.807	0.727	0.783	0.641	0.723	0.762	0.715	0.787	0.850
	1mb	0.586	0.838	0.778	0.828	0.624	0.814	0.773	0.766	0.822	0.860
