# Supplementary material for: Inference of recombination maps from a single pair of genomes and its application to ancient samples
Source: PLoS Genet. 2019 Nov 14;15(11):e1008449. doi: 10.1371/journal.pgen.1008449 (PMC6879166; doi:10.1371/journal.pgen.1008449)
Supplement: S4 Table — (ODS) [file pgen.1008449.s004.ods]

## Sheet: Table_S4
R^2 – SIMULATIONS WITH INTROGRESSION
Sim. Params.	Bin size / Replicate	Rep 1	Rep 2	Rep 3	Rep 4	Rep 5	Rep 6	Rep 7	Rep 8	Rep 9	Rep 10
Admix. Time 0.125	50kb	0.535	0.549	0.518	0.530	0.491	0.514	0.512	0.566	0.493	0.515
	200kb	0.635	0.628	0.641	0.596	0.638	0.574	0.609	0.640	0.612	0.616
	500kb	0.741	0.654	0.669	0.566	0.679	0.659	0.703	0.711	0.687	0.698
	1mb	0.773	0.670	0.763	0.712	0.710	0.699	0.769	0.751	0.794	0.751
Admix. Time 0.25	50kb	0.582	0.585	0.567	0.633	0.628	0.572	0.625	0.597	0.567	0.583
	200kb	0.658	0.641	0.611	0.688	0.671	0.627	0.687	0.707	0.606	0.641
	500kb	0.718	0.655	0.690	0.700	0.755	0.620	0.697	0.731	0.718	0.563
	1mb	0.781	0.762	0.705	0.732	0.833	0.725	0.723	0.765	0.760	0.592
