# Supplementary material for: Inference of recombination maps from a single pair of genomes and its application to ancient samples
Source: PLoS Genet. 2019 Nov 14;15(11):e1008449. doi: 10.1371/journal.pgen.1008449 (PMC6879166; doi:10.1371/journal.pgen.1008449)
Supplement: S5 Table — (ODS) [file pgen.1008449.s005.ods]

## Sheet: Table_S5
R^2 – SIMULATIONS WITH HETEROGENEOUS MUTATIONS
Sim. Params.	Bin size / Replicate	Rep 1	Rep 2	Rep 3	Rep 4	Rep 5	Rep 6	Rep 7	Rep 8	Rep 9	Rep 10
Change Theta Often	50kb	0.785	0.790	0.738	0.764	0.757	0.744	0.782	0.794	0.756	0.755
	200kb	0.832	0.868	0.810	0.834	0.820	0.831	0.840	0.888	0.822	0.839
	500kb	0.850	0.907	0.879	0.884	0.879	0.885	0.891	0.924	0.881	0.865
	1mb	0.813	0.890	0.871	0.864	0.862	0.905	0.880	0.922	0.888	0.850
Change Theta Seldom	50kb	0.739	0.803	0.789	0.787	0.793	0.797	0.780	0.808	0.801	0.825
	200kb	0.747	0.814	0.802	0.803	0.829	0.830	0.825	0.834	0.838	0.851
	500kb	0.818	0.861	0.883	0.879	0.871	0.900	0.888	0.891	0.876	0.884
	1mb	0.838	0.800	0.832	0.831	0.821	0.867	0.841	0.841	0.836	0.827
