# Supplementary material for: Inference of recombination maps from a single pair of genomes and its application to ancient samples
Source: PLoS Genet. 2019 Nov 14;15(11):e1008449. doi: 10.1371/journal.pgen.1008449 (PMC6879166; doi:10.1371/journal.pgen.1008449)
Supplement: S6 Table — (ODS) [file pgen.1008449.s006.ods]

## Sheet: Table_S6
Metadata for Extant Human Samples
SGDP_ID	Pop	Region	Figure_4
LP6005441-DNA_A08	Mbuti	Africa	Mbuti_1
LP6005441-DNA_B08	Mbuti	Africa	Mbuti_2
LP6005677-DNA_D03	Khomani_San	Africa	KhomaniSan_1
LP6005592-DNA_C05	Khomani_San	Africa	KhomaniSan_2
LP6005442-DNA_B02	Yoruba	Africa	Yoruba_1
SS6004475	Yoruba	Africa	Yoruba_2
LP6005441-DNA_B09	Naxi	EastAsia	Naxi_1
LP6005441-DNA_D06	Japanese	EastAsia	Japanese_1
LP6005443-DNA_E09	Naxi	EastAsia	Naxi_2
LP6005592-DNA_C02	Japanese	EastAsia	Japanese_2
LP6005441-DNA_D04	Dai	EastAsia	Dai_1
LP6005592-DNA_D03	Dai	EastAsia	Dai_2
LP6005442-DNA_A12	Punjabi	SouthAsia	Punjabi_1
LP6005442-DNA_B12	Punjabi	SouthAsia	Punjabi_2
LP6005441-DNA_A05	French	WestEurasia	French_1
LP6005441-DNA_B05	French	WestEurasia	French_2
LP6005442-DNA_A11	Spanish	WestEurasia	Spanish_1
LP6005442-DNA_B11	Spanish	WestEurasia	Spanish_2
LP6005442-DNA_G03	Estonian	WestEurasia	Estonian_1
LP6005442-DNA_H03	Estonian	WestEurasia	Estonian_2
LP6005442-DNA_C10	Finnish	WestEurasia	Finnish_1
LP6005592-DNA_A02	Finnish	WestEurasia	Finnish_2
