# Supplementary material for: Inference of recombination maps from a single pair of genomes and its application to ancient samples
Source: PLoS Genet. 2019 Nov 14;15(11):e1008449. doi: 10.1371/journal.pgen.1008449 (PMC6879166; doi:10.1371/journal.pgen.1008449)
Supplement: S1 File — (GZ) [file pgen.1008449.s010.tar.gz]

Archive with 8 entries (7 files):
- R_scripts
- R_scripts/hominin_analyses_restricted.R
- R_scripts/simulate_seqs.R
- R_scripts/simulation_analyses.R
- R_scripts/bin_sim_maps.R
- R_scripts/hominin_analyses.R
- R_scripts/benchmark.R
- R_scripts/bin_hominin_maps.R
