# Supplementary material for: Inference of recombination maps from a single pair of genomes and its application to ancient samples
Source: PLoS Genet. 2019 Nov 14;15(11):e1008449. doi: 10.1371/journal.pgen.1008449 (PMC6879166; doi:10.1371/journal.pgen.1008449)
Supplement: S1 File — (GZ) [file pgen.1008449.s010.tar.gz › R_scripts/hominin_analyses_restricted.R]

# Created: 15/08/2019
# Last modified: 07/10/2019
# Authors: Gustavo Barroso and Julien Dutheil

# This script starts from the merged and filtered maps provided in the FigShare repository

library(resample)
library(ggplot2)
library(reshape2)
library(cowplot)
library(RColorBrewer)
library(plyr)
library(dplyr)
library(GGally)
library(ggtree)
library(ggrepel)
library(ape)
library(snow)


#######################################################
#
# Figure S3
# 
#######################################################

cor.method <- "spearman"
missing.threshold <- 0.5


# from FigShare
maps.50kb <- read.table("hominins.restricted.50kb.tsv", header = T)

build.tree <- function(maps) {
  tree <- as.phylo(hclust(as.dist(1 - cor(maps, method = "spearman", use = "pairwise.complete")), method = "average"))
  return(tree)
}

bootstrap <- function(x, maps) {
  n <- nrow(maps)
  mat <- maps[sample(sample.int(n, n, replace = TRUE)),]
  boot.tree <- build.tree(mat)
  return(boot.tree)  
}

# dendrogram
cl <- makeCluster(8, type = "SOCK")
clusterExport(cl, c("as.phylo", "build.tree"))

init.tree.50k <- build.tree(maps.50kb[,4:ncol(maps.50kb)])
boot.trees.50k <- clusterApply(cl, 1:10000, fun = bootstrap, maps.50kb[,4:ncol(maps.50kb)])
init.tree.50k$node.labels <- prop.clades(phy = init.tree.50k, boot.trees.50k)/100
pdf("tree.50kb.pdf")
plot(init.tree.50k, show.node.label = TRUE)
dev.off()
write.tree(init.tree.50k, "restricted.tree.50k.spearman.1000bs.dnd")

stopCluster(cl)


round.bs <- function(text) {
  print(text)
  n <- length(text)
  text2 <- character(n)
  for (i in 1:n) {
    t <- text[i]
    if (is.na(t) || t == "") text2[i] <- t
    else                     text2[i] <- round(as.numeric(t))
  }
  return(text2)
}

tree1 <- read.tree("restricted.tree.50k.spearman.1000bs.dnd")
tree1$tip.label <- gsub(tree1$tip.label, pattern = "_", replacement = "")
groups <- data.frame(row.names = c("Denisovan", "Vindija", "Altai", "UstIshim", "KhomaniSan1", "KhomaniSan2", "Yoruba1", "Yoruba2", "Mbuti1", "Mbuti2",
                                   "Finnish2", "Finnish1", "Estonian1", "Estonian2", "Spanish2", "French1", "French2", "Spanish1",
                                   "Punjabi1", "Punjabi2", "Japanese1", "Japanese2", "Dai2", "Dai1", "Naxi1", "Naxi2"),
                     Group = c(rep("Archaic", 4), rep("African", 6), rep("European", 8), rep("Asian", 8)))

tree1$node.label <- round.bs(tree1$node.label)
tree1 <- groupOTU(tree1, .node = split(tree1$tip.label, groups[tree1$tip.label, "Group"]))
x<-attr(tree1, "group")
x[x == "0"] <- "Archaic" # This is the root
attr(tree1, "group") <- factor(x, levels = c("African", "Asian", "European", "Archaic")) # Order of appearance in the legend

# Plots:
ptree1 <- ggtree(tree1, aes(color = group), layout = "rectangular", size = 1) +
  geom_treescale(x = 0, y = 26) +
  #geom_text(aes(label=node), hjust=-.3) +
  geom_tiplab(col = "black", align = TRUE, x = 0.47) +
  geom_text_repel(aes(label=ifelse(isTip, "", label)), direction = "x", vjust = 0.5, hjust = -0.3, col = "black") +
  scale_color_manual(values = c("Archaic" = "gray", "African" = "green", "Asian" = "blue", "European" = "orange")) +
  theme(legend.position = "right") +
  xlim(0, 0.6)

ptree1

tree2 <- read.tree("tree.50k.sim.full.1000bs.dnd")
x <- tree2$tip.label
y <- gsub(x, pattern = "\\.", replacement = "")
groups <- data.frame(row.names = y, Group = sapply(strsplit(x, "\\."), function(x) x[1]))
tree2$tip.label <- y

tree2$node.label <- round.bs(tree2$node.label)
tree2 <- groupOTU(tree2, .node = split(tree2$tip.label, groups[tree2$tip.label, "Group"]))
x<-attr(tree2, "group")
#x[x == "0"] <- "Archaic" # This is the root
attr(tree2, "group") <- factor(x, levels = c("africa", "asia", "europe"), labels = c("African", "Asian", "European")) # Order of appearance in the legend

# Plots:
ptree2 <- ggtree(tree2, aes(color = group), layout = "rectangular", size = 1) +
  geom_treescale(x = 0, y = 30) +
  #geom_text(aes(label=node), hjust=-.3) +
  geom_tiplab(col = "black", align = TRUE, x = 0.47) +
  geom_text_repel(aes(label=ifelse(isTip, "", label)), direction = "x", vjust = 0.5, hjust = -0.3, col = "black") +
  scale_color_manual(values = c("Archaic" = "gray", "African" = "green", "Asian" = "blue", "European" = "orange")) +
  theme(legend.position = "right") +
  xlim(0, 0.6)

ptree2

tree3 <- read.tree("tree.50k.sim.restricted.1000bs.dnd")
x <- tree3$tip.label
y <- gsub(x, pattern = "\\.", replacement = "")
groups <- data.frame(row.names = y, Group = sapply(strsplit(x, "\\."), function(x) x[1]))
tree3$tip.label <- y

tree3$node.label <- round.bs(tree3$node.label)
tree3 <- groupOTU(tree3, .node = split(tree3$tip.label, groups[tree3$tip.label, "Group"]))
x<-attr(tree3, "group")
attr(tree3, "group") <- factor(x, levels = c("africa", "asia", "europe"), labels = c("African", "Asian", "European")) # Order of appearance in the legend

# Plots:
ptree3 <- ggtree(tree3, aes(color = group), layout = "rectangular", size = 1) +
  geom_treescale(x = 0, y = 30) +
  #geom_text(aes(label=node), hjust=-.3) +
  geom_tiplab(col = "black", align = TRUE, x = 0.47) +
  geom_text_repel(aes(label=ifelse(isTip, "", label)), direction = "x", vjust = 0.5, hjust = -0.3, col = "black") +
  scale_color_manual(values = c("Archaic" = "gray", "African" = "green", "Asian" = "blue", "European" = "orange")) +
  theme(legend.position = "right") +
  xlim(0, 0.6)

ptree3

# Distribution of bootstrap values:
phist1 <- ggplot(data = data.frame("Bootstrap" = as.numeric(tree1$node.label[-1])),
                 aes(x = Bootstrap)) + 
  geom_histogram() + xlim(0, 100)
phist1

phist2 <- ggplot(data = data.frame("Bootstrap" = as.numeric(tree2$node.label[-1])),
                 aes(x = Bootstrap)) + 
  geom_histogram() + xlim(0, 100)
phist2

phist3 <- ggplot(data = data.frame("Bootstrap" = as.numeric(tree3$node.label[-1])),
                 aes(x = Bootstrap)) + 
  geom_histogram() + xlim(0, 100)
phist3

library(cowplot)
ptop <- plot_grid(ptree1, ptree2, ptree3, labels = "AUTO", nrow = 1)
pbottom <- plot_grid(phist1, phist2, phist3,
                     nrow = 1, align = "v")
p <- plot_grid(ptop, pbottom, nrow = 2, rel_heights = c(3,1))
p

ggsave(p, filename = "FigureS3.pdf", width = 16, height = 8)


# An extended figure:

tree1 <- read.tree("restricted.tree.50k.spearman.1000bs.collapsed.dnd")
tree1$tip.label <- gsub(tree1$tip.label, pattern = "_", replacement = "")
groups <- data.frame(row.names = c("Denisovan", "Vindija", "Altai", "UstIshim", "KhomaniSan1", "KhomaniSan2", "Yoruba1", "Yoruba2", "Mbuti1", "Mbuti2",
                                   "Finnish2", "Finnish1", "Estonian1", "Estonian2", "Spanish2", "French1", "French2", "Spanish1",
                                   "Punjabi1", "Punjabi2", "Japanese1", "Japanese2", "Dai2", "Dai1", "Naxi1", "Naxi2"),
                     Group = c(rep("Archaic", 4), rep("African", 6), rep("European", 8), rep("Asian", 8)))

tree1$node.label <- round.bs(tree1$node.label)
tree1 <- groupOTU(tree1, .node = split(tree1$tip.label, groups[tree1$tip.label, "Group"]))
x<-attr(tree1, "group")
x[x == "0"] <- "Archaic" # This is the root
attr(tree1, "group") <- factor(x, levels = c("African", "Asian", "European", "Archaic")) # Order of appearance in the legend

# Plots:
ptree1 <- ggtree(tree1, aes(color = group), layout = "rectangular", size = 1) +
  geom_treescale(x = 0, y = 26) +
  #geom_text(aes(label=node), hjust=-.3) +
  geom_tiplab(col = "black", align = TRUE, x = 0.47) +
  geom_text_repel(aes(label=ifelse(isTip, "", label)), direction = "x", vjust = 0.5, hjust = -0.3, col = "black") +
  scale_color_manual(values = c("Archaic" = "gray", "African" = "green", "Asian" = "blue", "European" = "orange")) +
  theme(legend.position = "right") +
  xlim(0, 0.6)

ptree1

tree2 <- read.tree("tree.50k.sim.full.1000bs.dnd")
x <- tree2$tip.label
y <- gsub(x, pattern = "\\.", replacement = "")
groups <- data.frame(row.names = y, Group = sapply(strsplit(x, "\\."), function(x) x[1]))
tree2$tip.label <- y

tree2$node.label <- round.bs(tree2$node.label)
tree2 <- groupOTU(tree2, .node = split(tree2$tip.label, groups[tree2$tip.label, "Group"]))
x<-attr(tree2, "group")
#x[x == "0"] <- "Archaic" # This is the root
attr(tree2, "group") <- factor(x, levels = c("africa", "asia", "europe"), labels = c("African", "Asian", "European")) # Order of appearance in the legend

# Plots:
ptree2 <- ggtree(tree2, aes(color = group), layout = "rectangular", size = 1) +
  geom_treescale(x = 0, y = 30) +
  #geom_text(aes(label=node), hjust=-.3) +
  geom_tiplab(col = "black", align = TRUE, x = 0.47) +
  geom_text_repel(aes(label=ifelse(isTip, "", label)), direction = "x", vjust = 0.5, hjust = -0.3, col = "black") +
  scale_color_manual(values = c("Archaic" = "gray", "African" = "green", "Asian" = "blue", "European" = "orange")) +
  theme(legend.position = "right") +
  xlim(0, 0.6)

ptree2

tree3 <- read.tree("tree.50k.sim.restricted.1000bs.dnd")
x <- tree3$tip.label
y <- gsub(x, pattern = "\\.", replacement = "")
groups <- data.frame(row.names = y, Group = sapply(strsplit(x, "\\."), function(x) x[1]))
tree3$tip.label <- y

tree3$node.label <- round.bs(tree3$node.label)
tree3 <- groupOTU(tree3, .node = split(tree3$tip.label, groups[tree3$tip.label, "Group"]))
x<-attr(tree3, "group")
attr(tree3, "group") <- factor(x, levels = c("africa", "asia", "europe"), labels = c("African", "Asian", "European")) # Order of appearance in the legend

# Plots:
ptree3 <- ggtree(tree3, aes(color = group), layout = "rectangular", size = 1) +
  geom_treescale(x = 0, y = 30) +
  #geom_text(aes(label=node), hjust=-.3) +
  geom_tiplab(col = "black", align = TRUE, x = 0.47) +
  geom_text_repel(aes(label=ifelse(isTip, "", label)), direction = "x", vjust = 0.5, hjust = -0.3, col = "black") +
  scale_color_manual(values = c("Archaic" = "gray", "African" = "green", "Asian" = "blue", "European" = "orange")) +
  theme(legend.position = "right") +
  xlim(0, 0.6)

ptree3

# Distribution of bootstrap values:
tree1.full <- read.tree("restricted.tree.50k.spearman.1000bs.dnd")
phist1 <- ggplot(data = data.frame("Bootstrap" = as.numeric(tree1.full$node.label[-1])),
                 aes(x = Bootstrap)) + 
  geom_histogram() + xlim(0, 100)
phist1
                 
tree2.full <- read.tree("tree.50k.sim.full.1000bs.dnd")
phist2 <- ggplot(data = data.frame("Bootstrap" = as.numeric(tree2.full$node.label[-1])),
                 aes(x = Bootstrap)) + 
  geom_histogram() + xlim(0, 100)
phist2

tree3.full <- read.tree("tree.50k.sim.restricted.1000bs.dnd")
phist3 <- ggplot(data = data.frame("Bootstrap" = as.numeric(tree3.full$node.label[-1])),
                 aes(x = Bootstrap)) + 
  geom_histogram() + xlim(0, 100)
phist3

pdist1 <- ggplot(data = data.frame("Pcor" = as.numeric(as.dist(1-cophenetic(tree1.full)))),
                 aes(x = Pcor)) + 
  geom_histogram() + xlim(0, 1) + xlab("Pairwise correlation")
pdist1

pdist2 <- ggplot(data = data.frame("Pcor" = as.numeric(as.dist(1-cophenetic(tree2.full)))),
                 aes(x = Pcor)) + 
  geom_histogram() + xlim(0, 1) + xlab("Pairwise correlation")
pdist2

pdist3 <- ggplot(data = data.frame("Pcor" = as.numeric(as.dist(1-cophenetic(tree3.full)))),
                 aes(x = Pcor)) + 
  geom_histogram() + xlim(0, 1) + xlab("Pairwise correlation")
pdist3

library(cowplot)
ptop <- plot_grid(ptree1, ptree2, ptree3, labels = "AUTO", nrow = 1)
pbottom <- plot_grid(phist1, phist2, phist3,
                     pdist1, pdist2, pdist3,
                     nrow = 2, align = "v")
p <- plot_grid(ptop, pbottom, nrow = 2, rel_heights = c(2,1))
p

ggsave(p, filename = "FigureS3extended.pdf", width = 14, height = 10)
