# Supplementary material for: Inference of recombination maps from a single pair of genomes and its application to ancient samples
Source: PLoS Genet. 2019 Nov 14;15(11):e1008449. doi: 10.1371/journal.pgen.1008449 (PMC6879166; doi:10.1371/journal.pgen.1008449)
Supplement: S1 File — (GZ) [file pgen.1008449.s010.tar.gz › R_scripts/simulation_analyses.R]

# Created: 21/09/2018
# Last modified: 09/08/2019
# Author: Gustavo Barroso

# This script compares simulated and inferred recombination maps
# The inferred single-nucleotide maps have were binned with the software mapper from iSMC
# This script was used to generate Figures 2 abd 3 from Barroso et al.

library(reshape2)
library(ggplot2)
library(scales)
library(cowplot)

# All paths relative to the directory of this script:
# sim/ stores simulated maps
# inf/ stores iSMC-inferred maps

num_reps <- 10
bin_sizes <- c(50000, 200e+3, 500e+3, 1e+6)


###################################################
#
# Rho Landscapes
#
###################################################

reps <- character(length = num_reps)
for(i in 1: num_reps) {
  reps[i] <- paste("rep", as.character(i))
}

# simulation parameters: alpha = 0.5, g = 1e-5
r2.mat.sim1.alpha0.5_100kb <- as.data.frame(matrix(ncol = 20, nrow = 4))
rownames(r2.mat.sim1.alpha0.5_100kb) <- c("50kb.1a", "200kb.1a", "500kb.1a", "1Mb.1a")
reps_20x10 <- character(length = num_reps)
for(i in 1: num_reps) {
  reps_20x10[i] <- paste("rep", as.character(i), "20x10", sep = ".")
}
reps_40x5 <- character(length = num_reps)
for(i in 1: num_reps) {
  reps_40x5[i] <- paste("rep", as.character(i), "40x5", sep = ".")
}
colnames(r2.mat.sim1.alpha0.5_100kb) <- c(reps_20x10, reps_40x5)

# these loops exploit an organised directory tree to load the correct maps for a given combination of parameters
for(j in 1:length(bin_sizes)) {
  bin_str <- paste(as.character(bin_sizes[j] / 1e+3), "kb", sep = "")
  if(j == 4) { bin_str <- "1mb" }
  sim_alpha0.5_100kb <- read.table(paste("sim/rho.sim1.alpha0.5.len100kb.", as.character(bin_sizes[j]), ".bins.txt", sep = ""))
  # 20x10 configuration
  for(i in 1:10) { # 10 replicates
    tmp <- read.table(paste("inf/sim1/20x10/alpha_0.5/avg_length_100kb/rep_", as.character(i), "/rho.rep_", as.character(i),
                            ".", bin_str, ".1-30000000.bedgraph", sep = ""), header = T)
    r2 <- cor.test(sim_alpha0.5_100kb$sim, tmp[,3], method = "pearson")
    r2.mat.sim1.alpha0.5_100kb[j, i] <- r2$estimate ^ 2
  }
  # 40x5 configuration
  for(i in 1:10) { # 10 replicates
    tmp <- read.table(paste("inf/sim1/40x5/alpha_0.5/avg_length_100kb/rep_", as.character(i), "/rho.rep_", as.character(i),
                            ".", bin_str, ".1-30000000.bedgraph", sep = ""), header = T)
    r2 <- cor.test(sim_alpha0.5_100kb$sim, tmp[,3], method = "pearson")
    r2.mat.sim1.alpha0.5_100kb[j, i + 10] <- r2$estimate ^ 2
  }
}

# simulation parameters: alpha = 0.5, g = 1e-6
r2.mat.sim1.alpha0.5_1Mb <- as.data.frame(matrix(ncol = 20, nrow = 4))
rownames(r2.mat.sim1.alpha0.5_1Mb) <- c("50kb.1b", "200kb.1b", "500kb.1b", "1Mb.1b")
reps_20x10 <- character(length = num_reps)
for(i in 1: num_reps) {
  reps_20x10[i] <- paste("rep", as.character(i), "20x10", sep = ".")
}
reps_40x5 <- character(length = num_reps)
for(i in 1: num_reps) {
  reps_40x5[i] <- paste("rep", as.character(i), "40x5", sep = ".")
}
colnames(r2.mat.sim1.alpha0.5_1Mb) <- c(reps_20x10, reps_40x5)

# these loops exploit an organised directory tree to load the correct maps for a given combination of parameters
for(j in 1:length(bin_sizes)) {
  bin_str <- paste(as.character(bin_sizes[j] / 1e+3), "kb", sep = "")
  if(j == 4) { bin_str <- "1mb" }
  sim_alpha0.5_1Mb <- read.table(paste("sim/rho.sim1.alpha0.5.len1Mb.", as.character(bin_sizes[j]), ".bins.txt", sep = ""))
  # 20x10 configuration
  for(i in 1:10) { # 10 replicates
    tmp <- read.table(paste("inf/sim1/20x10/alpha_0.5/avg_length_1mb/rep_", as.character(i), "/rho.rep_", as.character(i),
                            ".", bin_str, ".1-30000000.bedgraph", sep = ""), header = T)
    r2 <- cor.test(sim_alpha0.5_1Mb$sim, tmp[,3], method = "pearson")
    r2.mat.sim1.alpha0.5_1Mb[j, i] <- r2$estimate ^ 2
  }
  # 40x5 configuration
  for(i in 1:10) { # 10 replicates
    tmp <- read.table(paste("inf/sim1/40x5/alpha_0.5/avg_length_1mb/rep_", as.character(i), "/rho.rep_", as.character(i),
                            ".", bin_str, ".1-30000000.bedgraph", sep = ""), header = T)
    r2 <- cor.test(sim_alpha0.5_1Mb$sim, tmp[,3], method = "pearson")
    r2.mat.sim1.alpha0.5_1Mb[j, i + 10] <- r2$estimate ^ 2
  }
}

# simulation parametes: alpha = 5, g = 1e-5
# for these values, we only compute correlations for reps 1, 2 5, 6, 7, where AIC favored het. rho model
het_reps <- c(1, 2, 5, 6, 7)
r2.mat.sim1.alpha5_100kb <- as.data.frame(matrix(ncol = 20, nrow = 4))
rownames(r2.mat.sim1.alpha5_100kb) <- c("50kb.1c", "200kb.1c", "500kb.1c", "1Mb.1c")
reps_20x10 <- character(length = num_reps)
for(i in 1: num_reps) {
  reps_20x10[i] <- paste("rep", as.character(i), "20x10", sep = ".")
}
reps_40x5 <- character(length = num_reps)
for(i in 1: num_reps) {
  reps_40x5[i] <- paste("rep", as.character(i), "40x5", sep = ".")
}
colnames(r2.mat.sim1.alpha5_100kb) <- c(reps_20x10, reps_40x5)

# these loops exploit an organised directory tree to load the correct maps for a given combination of parameters
for(j in 1:length(bin_sizes)) {
  bin_str <- paste(as.character(bin_sizes[j] / 1e+3), "kb", sep = "")
  if(j == 4) { bin_str <- "1mb" }
  sim_alpha5_100kb <- read.table(paste("sim/rho.sim1.alpha5.len100kb.", as.character(bin_sizes[j]), ".bins.txt", sep = ""))
  # 20x10 configuration
  for(i in 1:length(het_reps)) {
    rp <- het_reps[i]
    tmp <- read.table(paste("inf/sim1/20x10/alpha_5/avg_length_100kb/rep_", as.character(rp), "/rho.rep_", as.character(rp),
                            ".", bin_str, ".1-30000000.bedgraph", sep = ""), header = T)
    r2 <- cor.test(sim_alpha5_100kb$sim, tmp[,3], method = "pearson")
    r2.mat.sim1.alpha5_100kb[j, rp] <- r2$estimate ^ 2
  }
  # 40x5 configuration
  for(i in 1:length(het_reps)) {
    rp <- het_reps[i]
    tmp <- read.table(paste("inf/sim1/40x5/alpha_5/avg_length_100kb/rep_", as.character(rp), "/rho.rep_", as.character(rp),
                            ".", bin_str, ".1-30000000.bedgraph", sep = ""), header = T)
    r2 <- cor.test(sim_alpha5_100kb$sim, tmp[,3], method = "pearson")
    r2.mat.sim1.alpha5_100kb[j, rp + 10] <- r2$estimate ^ 2
  }
}

# simulation parametes alpha = 5, g = 1e-6
r2.mat.sim1.alpha5_1Mb <- as.data.frame(matrix(ncol = 20, nrow = 4))
rownames(r2.mat.sim1.alpha5_1Mb) <- c("50kb.1d", "200kb.1d", "500kb.1d", "1Mb.1d")
reps_20x10 <- character(length = num_reps)
for(i in 1: num_reps) {
  reps_20x10[i] <- paste("rep", as.character(i), "20x10", sep = ".")
}
reps_40x5 <- character(length = num_reps)
for(i in 1: num_reps) {
  reps_40x5[i] <- paste("rep", as.character(i), "40x5", sep = ".")
}
colnames(r2.mat.sim1.alpha5_1Mb) <- c(reps_20x10, reps_40x5)

# these loops exploit an organised directory tree to load the correct maps for a given combination of parameters
for(j in 1:length(bin_sizes)) {
  bin_str <- paste(as.character(bin_sizes[j] / 1e+3), "kb", sep = "")
  if(j == 4) { bin_str <- "1mb" }
  sim_alpha5_1Mb <- read.table(paste("sim/rho.sim1.alpha5.len1Mb.", as.character(bin_sizes[j]), ".bins.txt", sep = ""))
  # 20x10 configuration
  for(i in 1:10) { # 10 replicates
    tmp <- read.table(paste("inf/sim1/20x10/alpha_5/avg_length_1mb/rep_", as.character(i), "/rho.rep_", as.character(i),
                            ".", bin_str, ".1-30000000.bedgraph", sep = ""), header = T)
    r2 <- cor.test(sim_alpha5_1Mb$sim, tmp[,3], method = "pearson")
    r2.mat.sim1.alpha5_1Mb[j, i] <- r2$estimate ^ 2
  }
  # 40x5 configuration
  for(i in 1:10) { # 10 replicates
    tmp <- read.table(paste("inf/sim1/40x5/alpha_5/avg_length_1mb/rep_", as.character(i), "/rho.rep_", as.character(i),
                            ".", bin_str, ".1-30000000.bedgraph", sep = ""), header = T)
    r2 <- cor.test(sim_alpha5_1Mb$sim, tmp[,3], method = "pearson")
    r2.mat.sim1.alpha5_1Mb[j, i + 10] <- r2$estimate ^ 2
  }
}

# combines correlations from all combinations of parameters
r2.sim1 <- rbind(r2.mat.sim1.alpha0.5_100kb, r2.mat.sim1.alpha0.5_1Mb, r2.mat.sim1.alpha5_100kb, r2.mat.sim1.alpha5_1Mb)
write.table(r2.sim1, "r2.sim1.txt", sep = "\t")

# reporting the median R2 challenging landscape
tmp.df <- r2.sim1[9:12,]
tmp.df <- tmp.df[colSums(!is.na(tmp.df)) > 0]
median(as.numeric(tmp.df[1,])) # 50 kb
median(as.numeric(tmp.df[2,])) # 200 kb
median(as.numeric(tmp.df[3,])) # 500 kb
median(as.numeric(tmp.df[4,])) # 1 Mb

# reporting the median R2 other landscapes
tmp.df <- r2.sim1[-(9:12),]
median(as.numeric(tmp.df[1,])) # 50 kb
median(as.numeric(tmp.df[2,])) # 200 kb
median(as.numeric(tmp.df[3,])) # 500 kb
median(as.numeric(tmp.df[4,])) # 1 Mb


# to make copy + paste easier
d20x10 <- r2.sim1[,1:10]
names(d20x10) <- reps
d40x5 <- r2.sim1[,11:20]
names(d40x5) <- reps
df <- rbind(d20x10, d40x5)
write.table(df, "r2.sim1.organised.txt", sep = "\t", row.names = F)

# selects only 40x5 configuration to simplify plot
r2.sim1.plot1 <- r2.sim1[,11:20]
names(r2.sim1.plot1) <- reps
r2.sim1.plot1$Parameters <- c(rep("A = 0.5; g = 100 kb", 4),
                              rep("A = 0.5; g = 1 Mb", 4),
                              rep("A = 5; g = 100 kb", 4),
                              rep("A = 5; g = 1 Mb", 4))
r2.sim1.plot1$bin.size <- c(rep(c("50 kb", "200 kb", "500 kb", "1 Mb"), 4))
r2.sim1.plot1$Discretization <- "40x5"

r2.sim1.plot2 <- r2.sim1[,1:10]
names(r2.sim1.plot2) <- reps
r2.sim1.plot2$Parameters <- c(rep("A = 0.5; g = 100 kb", 4),
                             rep("A = 0.5; g = 1 Mb", 4),
                             rep("A = 5; g = 100 kb", 4),
                             rep("A = 5; g = 1 Mb", 4))
r2.sim1.plot2$bin.size <- c(rep(c("50 kb", "200 kb", "500 kb", "1 Mb"), 4))
r2.sim1.plot2$Discretization <- "20x10"

r2.sim1.plot <- rbind(r2.sim1.plot1, r2.sim1.plot2)

molten.cor <- melt(data = r2.sim1.plot, id.vars = c("bin.size", "Parameters", "Discretization"), na.rm = T)
sim1.model.boxplot <- ggplot(data = molten.cor, aes(y = value, x = bin.size, fill = Parameters))
sim1.model.boxplot <- sim1.model.boxplot + scale_fill_manual(values = c("#a6cee3", "#1f78b4", "#b2df8a", "#33a02c"))
sim1.model.boxplot <- sim1.model.boxplot + geom_dotplot(binaxis = "y", binpositions = "bygroup", stackdir = "center",
                                                        binwidth = 0.01, dotsize = 5, position = position_dodge(width=0.5),
                                                        alpha = 0.5)
sim1.model.boxplot <- sim1.model.boxplot + labs(title = NULL, x = "Bin Size", y = expression(R^2))
sim1.model.boxplot <- sim1.model.boxplot + scale_x_discrete(limits = as.character(c("1 Mb", "500 kb", "200 kb", "50 kb")))
sim1.model.boxplot <- sim1.model.boxplot + ylim(0, 1)
sim1.model.boxplot <- sim1.model.boxplot + facet_wrap(~Discretization)
sim1.model.boxplot <- sim1.model.boxplot + theme(legend.position = "top", legend.title = NULL,
                                                 axis.title.x = element_text(size = 14), axis.title.y = element_text(size = 14))

# plots comparison between two discretisation schemes (20x10 vs 40x5)
r2.sim1.config <- as.data.frame(t(r2.sim1[c(1:8, 13:16),])) # excluding little.often to gain resolution
r2.sim1.config$disc <- c(rep("20x10", 10), rep("40x5", 10))
molten.cor <- melt(data = r2.sim1.config, id.vars = "disc", na.rm = T)
sim1.disc.boxplot <- ggplot(data = molten.cor, aes(y = value, x = disc))
sim1.disc.boxplot <- sim1.disc.boxplot + geom_dotplot(binaxis = "y", binpositions = "bygroup", stackdir = "center",
                                                      binwidth = 0.01, dotsize = 5, position = position_dodge(width=0.5),
                                                      alpha = 0.5)
sim1.disc.boxplot <- sim1.disc.boxplot + labs(title = NULL, x = "Discretisation Scheme", y = expression(R^2))
sim1.disc.boxplot <- sim1.disc.boxplot + ylim(0, 1)
sim1.disc.boxplot <- sim1.disc.boxplot + theme(plot.title = element_text(face = "bold", size = 18), legend.title = NULL,
                                               axis.title.x = element_text(size = 14), axis.title.y = element_text(size = 14))


###################################################
#
# Population Size Changes
#
###################################################

# Recent population expasion ("sim2a")
## matrices for correlations and p-values when demography is mis-specified as constant over time ('fix')
r2.mat.sim2a.fix <- as.data.frame(matrix(ncol = 10, nrow = 4))
rownames(r2.mat.sim2a.fix) <- c("50kb.fix", "200kb.fix", "500kb.fix", "1Mb.fix")
reps <- character(length = num_reps)
for(i in 1: num_reps) {
  reps[i] <- paste("rep", as.character(i), sep = ".")
}
colnames(r2.mat.sim2a.fix) <- reps

# these loops exploit an organised directory tree to load the correct maps for a given combination of parameters
for(j in 1:length(bin_sizes)) {
  bin_str <- paste(as.character(bin_sizes[j] / 1e+3), "kb", sep = "")
  if(j == 4) { bin_str <- "1mb" }
  sim_alpha5_1Mb <- read.table(paste("sim/rho.sim2a.", as.character(bin_sizes[j]), ".bins.txt", sep = ""))
  for(i in 1:10) { # 10 replicates
    tmp <- read.table(paste("inf/sim2a/fix/alpha_0.5/avg_length_100kb/rep_", as.character(i), "/rho.rep_", as.character(i),
                            ".", bin_str, ".1-30000000.bedgraph", sep = ""), header = T)
    r2 <- cor.test(sim_alpha5_1Mb$sim, tmp[,3], method = "pearson")
    r2.mat.sim2a.fix[j, i] <- r2$estimate ^ 2
  }
}

## matrices for correlations and p-values when demography is jointly inferred with the recombination map ('fit')
r2.mat.sim2a.fit <- as.data.frame(matrix(ncol = 10, nrow = 4))
rownames(r2.mat.sim2a.fit) <- c("50kb.fit", "200kb.fit", "500kb.fit", "1Mb.fit")
reps <- character(length = num_reps)
for(i in 1: num_reps) {
  reps[i] <- paste("rep", as.character(i), sep = ".")
}
colnames(r2.mat.sim2a.fit) <- reps

# these loops exploit an organised directory tree to load the correct maps for a given combination of parameters
for(j in 1:length(bin_sizes)) {
  bin_str <- paste(as.character(bin_sizes[j] / 1e+3), "kb", sep = "")
  if(j == 4) { bin_str <- "1mb" }
  sim_alpha5_1Mb <- read.table(paste("sim/rho.sim2a.", as.character(bin_sizes[j]), ".bins.txt", sep = ""))
  for(i in 1:10) { # 10 replicates
    tmp <- read.table(paste("inf/sim2a/fit/alpha_0.5/avg_length_100kb/rep_", as.character(i), "/rho.rep_", as.character(i),
                            ".", bin_str, ".1-30000000.bedgraph", sep = ""), header = T)
    r2 <- cor.test(sim_alpha5_1Mb$sim, tmp[,3], method = "pearson")
    r2.mat.sim2a.fit[j, i] <- r2$estimate ^ 2
  }
}

# combines matrices for the recent expansion scenarion
r2.sim2a <- rbind(r2.mat.sim2a.fix, r2.mat.sim2a.fit)
write.table(r2.sim2a, "r2.sim2a.txt", sep = "\t", row.names = F)

# median R2 according to window size
median(as.numeric(cbind.data.frame(r2.sim2a[1,], r2.sim2a[5,]))) 
median(as.numeric(cbind.data.frame(r2.sim2a[2,], r2.sim2a[6,]))) 
median(as.numeric(cbind.data.frame(r2.sim2a[3,], r2.sim2a[7,]))) 
median(as.numeric(cbind.data.frame(r2.sim2a[4,], r2.sim2a[8,]))) 

# median R2 according to window size FIT
median(as.numeric(r2.sim2a[5,])) # 50kb
median(as.numeric(r2.sim2a[6,])) # 200kb
median(as.numeric(r2.sim2a[7,])) # 200kb
median(as.numeric(r2.sim2a[8,])) # 1Mb


# median R2 according to window size FIX
median(as.numeric(r2.sim2a[1,])) # 50kb
median(as.numeric(r2.sim2a[2,])) # 200kb
median(as.numeric(r2.sim2a[3,])) # 200kb
median(as.numeric(r2.sim2a[4,])) # 1Mb

# plots distribution of R^2 coefficients according to demographic model
r2.sim2a$Demography <- c("Mis-specified", "Mis-specified", "Mis-specified", "Mis-specified", "Inferred", "Inferred", "Inferred", "Inferred")
r2.sim2a$bin.size <- c("50 kb", "200 kb", "500 kb", "1 Mb", "50 kb", "200 kb", "500 kb", "1 Mb")

molten.cor <- melt(data = r2.sim2a, id.vars = c("Demography", "bin.size"))
sim2a.model.boxplot <- ggplot(data = molten.cor, aes(y = value, x = bin.size, fill = Demography))
sim2a.model.boxplot <- sim2a.model.boxplot + scale_fill_manual(values = c("#fc8d62", "#8da0cb"))
sim2a.model.boxplot <- sim2a.model.boxplot + geom_dotplot(binaxis = "y", binpositions = "bygroup", stackdir = "center",
                                                          binwidth = 0.01, dotsize = 5, position = position_dodge(width=0.5),
                                                          alpha = 0.5)
sim2a.model.boxplot <- sim2a.model.boxplot + labs(title = NULL, x = "Bin Size", y = expression(R^2))
sim2a.model.boxplot <- sim2a.model.boxplot + scale_x_discrete(limits = as.character(c("1 Mb", "500 kb", "200 kb", "50 kb")))
sim2a.model.boxplot <- sim2a.model.boxplot + ylim(0, 1)
sim2a.model.boxplot <- sim2a.model.boxplot + theme(plot.title = element_text(face = "bold", size = 18), legend.position = "top",
                                            axis.title.x = element_text(size = 14), axis.title.y = element_text(size = 14))

# Illustration of maps and scatterplots for different bin sizes (replicate #5), in case of jointly-inferred demography
## 50 kb
rho.50kb.bin <- read.table("sim/rho.sim2a.50000.bins.txt")
rep1.50kb.bin <- read.table("inf/sim2a/fit/alpha_0.5/avg_length_100kb/rep_5/rho.rep_5.50kb.1-30000000.bedgraph", header = T)
rho.50kb <- as.data.frame(cbind(rho.50kb.bin$sim, 2 * rep1.50kb.bin$diploid_0, rho.50kb.bin$bin))
colnames(rho.50kb) <- c("rho.sim", "rho.inf", "bin")
rho.50kb$theta.over.rho <- 0.003 / rho.50kb$rho.sim
rho.50kb$ratio <- rho.50kb$theta.over.rho >= 1
rho.50kb.scatter <- ggplot(data = rho.50kb, aes(x = rho.50kb$rho.sim, y = rho.50kb$rho.inf, colour = rho.50kb$ratio))
rho.50kb.scatter <- rho.50kb.scatter + scale_color_manual(values=c("#1f78b4", "#b2df8a"))
rho.50kb.scatter <- rho.50kb.scatter + geom_point(shape = 16, size = 4,  alpha = 0.5)
rho.50kb.scatter <- rho.50kb.scatter + geom_smooth(method = "lm", colour = 'magenta', linetype = 2, se = F)
rho.50kb.scatter <- rho.50kb.scatter + theme(legend.position = "none",
                                              axis.title.x = element_text(size = 26), axis.title.y = element_text(size = 26))
rho.50kb.scatter <- rho.50kb.scatter + labs(title = NULL, x = "Simulation", y = "Inference")

molten.df <- melt(data = rho.50kb, id.vars = "bin")
rho.50kb.map <- ggplot(data = molten.df, aes(x = bin * 50, y = value))
rho.50kb.map <- rho.50kb.map + geom_line(data = subset(molten.df, variable == "rho.sim"), colour = "black", size = 1.2)
rho.50kb.map <- rho.50kb.map + geom_line(data = subset(molten.df, variable == "rho.inf"), colour = "salmon", size = 0.8)
rho.50kb.map <- rho.50kb.map + labs(title = NULL, x = "Position (kb)", y = expression(rho))
rho.50kb.map <- rho.50kb.map + theme(axis.title.x = element_text(size = 28), axis.title.y = element_text(size = 42),
                           axis.text = element_text(size = 10), legend.position = "none")
rho.50kb.map <- rho.50kb.map + scale_x_continuous(breaks = pretty_breaks()) + scale_y_continuous(breaks = pretty_breaks())

## 200 kb
rho.200kb.bin <- read.table("sim/rho.sim2a.2e+05.bins.txt")
rep1.200kb.bin <- read.table("inf/sim2a/fit/alpha_0.5/avg_length_100kb/rep_5/rho.rep_5.200kb.1-30000000.bedgraph", header = T)
rho.200kb <- as.data.frame(cbind(rho.200kb.bin$sim, 2 * rep1.200kb.bin$diploid_0, rho.200kb.bin$bin))
colnames(rho.200kb) <- c("rho.sim", "rho.inf", "bin")
rho.200kb$theta.over.rho <- 0.003 / rho.200kb$rho.sim
rho.200kb$ratio <- rho.200kb$theta.over.rho >= 1
rho.200kb.scatter <- ggplot(data = rho.200kb, aes(x = rho.200kb$rho.sim, y = rho.200kb$rho.inf, colour = rho.200kb$ratio))
rho.200kb.scatter <- rho.200kb.scatter + scale_color_manual(values=c("#1f78b4", "#b2df8a"))
rho.200kb.scatter <- rho.200kb.scatter + geom_point(shape = 16, size = 4,  alpha = 0.6)
rho.200kb.scatter <- rho.200kb.scatter + geom_smooth(method = "lm", colour = 'magenta', linetype = 2, se = F)
rho.200kb.scatter <- rho.200kb.scatter + theme(legend.position = "none",
                                             axis.title.x = element_text(size = 26), axis.title.y = element_text(size = 26))
rho.200kb.scatter <- rho.200kb.scatter + labs(title = NULL, x = "Simulation", y = " ")

molten.df <- melt(data = rho.200kb, id.vars = "bin")
rho.200kb.map <- ggplot(data = molten.df, aes(x = bin * 200, y = value))
rho.200kb.map <- rho.200kb.map + geom_line(data = subset(molten.df, variable == "rho.sim"), colour = "black", size = 1.2)
rho.200kb.map <- rho.200kb.map + geom_line(data = subset(molten.df, variable == "rho.inf"), colour = "salmon", size = 0.8)
rho.200kb.map <- rho.200kb.map + labs(title = NULL, x = "Position (kb)", y = " ")
rho.200kb.map <- rho.200kb.map + theme(axis.title.x = element_text(size = 28), axis.title.y = element_text(size = 42),
                                     axis.text = element_text(size = 10), legend.position = "none")
rho.200kb.map <- rho.200kb.map + scale_x_continuous(breaks = pretty_breaks()) + scale_y_continuous(breaks = pretty_breaks())

## 500 kb
rho.500kb.bin <- read.table("sim/rho.sim2a.5e+05.bins.txt")
rep1.500kb.bin <- read.table("inf/sim2a/fit/alpha_0.5/avg_length_100kb/rep_5/rho.rep_5.500kb.1-30000000.bedgraph", header = T)
rho.500kb <- as.data.frame(cbind(rho.500kb.bin$sim, 2 * rep1.500kb.bin$diploid_0, rho.500kb.bin$bin))
colnames(rho.500kb) <- c("rho.sim", "rho.inf", "bin")
rho.500kb$theta.over.rho <- 0.003 / rho.500kb$rho.sim
rho.500kb$ratio <- rho.500kb$theta.over.rho >= 1
rho.500kb.scatter <- ggplot(data = rho.500kb, aes(x = rho.500kb$rho.sim, y = rho.500kb$rho.inf, colour = rho.500kb$ratio))
rho.500kb.scatter <- rho.500kb.scatter + scale_color_manual(values=c("#1f78b4", "#b2df8a"))
rho.500kb.scatter <- rho.500kb.scatter + geom_point(shape = 16, size = 4,  alpha = 0.75)
rho.500kb.scatter <- rho.500kb.scatter + geom_smooth(method = "lm", colour = 'magenta', linetype = 2, se = F)
rho.500kb.scatter <- rho.500kb.scatter + theme(legend.position = "none",
                                             axis.title.x = element_text(size = 26), axis.title.y = element_text(size = 26))
rho.500kb.scatter <- rho.500kb.scatter + labs(title = NULL, x = "Simulation", y = " ")

molten.df <- melt(data = rho.500kb, id.vars = "bin")
rho.500kb.map <- ggplot(data = molten.df, aes(x = bin * 500, y = value))
rho.500kb.map <- rho.500kb.map + geom_line(data = subset(molten.df, variable == "rho.sim"), colour = "black", size = 1.2)
rho.500kb.map <- rho.500kb.map + geom_line(data = subset(molten.df, variable == "rho.inf"), colour = "salmon", size = 0.8)
rho.500kb.map <- rho.500kb.map + labs(title = NULL, x = "Position (kb)", y = " ")
rho.500kb.map <- rho.500kb.map + theme(axis.title.x = element_text(size = 28), axis.title.y = element_text(size = 42),
                                     axis.text = element_text(size = 10), legend.position = "none")
rho.500kb.map <- rho.500kb.map + scale_x_continuous(breaks = pretty_breaks()) + scale_y_continuous(breaks = pretty_breaks())

## 1 Mb
rho.1mb.bin <- read.table("sim/rho.sim2a.1e+06.bins.txt")
rep1.1mb.bin <- read.table("inf/sim2a/fit/alpha_0.5/avg_length_100kb/rep_5/rho.rep_5.1mb.1-30000000.bedgraph", header = T)
rho.1mb <- as.data.frame(cbind(rho.1mb.bin$sim, 2 * rep1.1mb.bin$diploid_0, rho.1mb.bin$bin))
colnames(rho.1mb) <- c("rho.sim", "rho.inf", "bin")
rho.1mb$theta.over.rho <- 0.003 / rho.1mb$rho.sim
rho.1mb$ratio <- rho.1mb$theta.over.rho >= 1
rho.1mb.scatter <- ggplot(data = rho.1mb, aes(x = rho.1mb$rho.sim, y = rho.1mb$rho.inf))#, colour = rho.1mb$ratio))
#rho.1mb.scatter <- rho.1mb.scatter + scale_color_manual(values=c("#b2df8a"))
rho.1mb.scatter <- rho.1mb.scatter + geom_point(shape = 16, size = 4,  alpha = 0.9)
rho.1mb.scatter <- rho.1mb.scatter + geom_smooth(method = "lm", colour = 'magenta', linetype = 2, se = F)
rho.1mb.scatter <- rho.1mb.scatter + theme(legend.position = "none",
                                           axis.title.x = element_text(size = 26), axis.title.y = element_text(size = 26))
rho.1mb.scatter <- rho.1mb.scatter + labs(title = NULL, x = "Simulation", y = "Inference")

molten.df <- melt(data = rho.1mb, id.vars = "bin")
rho.1mb.map <- ggplot(data = molten.df, aes(x = bin * 1000, y = value))
rho.1mb.map <- rho.1mb.map + geom_line(data = subset(molten.df, variable == "rho.sim"), colour = "black", size = 1.2)
rho.1mb.map <- rho.1mb.map + geom_line(data = subset(molten.df, variable == "rho.inf"), colour = "salmon", size = 0.8)
rho.1mb.map <- rho.1mb.map + labs(title = NULL, x = "Position (kb)", y = expression(rho))
rho.1mb.map <- rho.1mb.map + theme(axis.title.x = element_text(size = 26), axis.title.y = element_text(size = 38),
                                   axis.text = element_text(size = 10), legend.position = "none")
rho.1mb.map <- rho.1mb.map + scale_x_continuous(breaks = pretty_breaks()) + scale_y_continuous(breaks = pretty_breaks())

Fig.3 <- plot_grid(rho.50kb.scatter, rho.200kb.scatter, rho.500kb.scatter, rho.1mb.scatter,
                   rho.50kb.map, rho.200kb.map, rho.500kb.map, rho.1mb.map,
                   nrow = 2, ncol = 4, labels = "AUTO", label_size = 44, scale = 0.9)
Fig.3
cowplot::ggsave("../submission/Figures/Figure3.pdf", plot = Fig.3, device = "pdf", dpi = 500, width = 24, height = 12)

# Ancient population decline
## matrices for correlations and p-values when demography is mis-specified as constant over time ('fix')
r2.mat.sim2b.fix <- as.data.frame(matrix(ncol = 10, nrow = 4))
rownames(r2.mat.sim2b.fix) <- c("50kb.fix", "200kb.fix", "500kb.fix", "1Mb.fix")
reps <- character(length = num_reps)
for(i in 1: num_reps) {
  reps[i] <- paste("rep", as.character(i), sep = ".")
}
colnames(r2.mat.sim2b.fix) <- reps

# these loops exploit an organised directory tree to load the correct maps for a given combination of parameters
for(j in 1:length(bin_sizes)) {
  bin_str <- paste(as.character(bin_sizes[j] / 1e+3), "kb", sep = "")
  if(j == 4) { bin_str <- "1mb" }
  sim_demo <- read.table(paste("sim/rho.sim2b.", as.character(bin_sizes[j]), ".bins.txt", sep = ""))
  for(i in 1:10) { # 10 reps
    tmp <- read.table(paste("inf/sim2b/fix/alpha_0.5/avg_length_100kb/rep_", as.character(i), "/rho.rep_", as.character(i),
                            ".", bin_str, ".1-30000000.bedgraph", sep = ""), header = T)
    r2 <- cor.test(sim_demo$sim, tmp[,3], method = "pearson")
    r2.mat.sim2b.fix[j, i] <- r2$estimate ^ 2
  }
}

## matrices for correlations and p-values when demography is jointly inferred with the recombination map ('fit')
r2.mat.sim2b.fit <- as.data.frame(matrix(ncol = 10, nrow = 4))
rownames(r2.mat.sim2b.fit) <- c("50kb.fit", "200kb.fit", "500kb.fit", "1Mb.fit")
reps <- character(length = num_reps)
for(i in 1: num_reps) {
  reps[i] <- paste("rep", as.character(i), sep = ".")
}
colnames(r2.mat.sim2b.fit) <- reps

# these loops exploit an organised directory tree to load the correct maps for a given combination of parameters
for(j in 1:length(bin_sizes)) {
  bin_str <- paste(as.character(bin_sizes[j] / 1e+3), "kb", sep = "")
  if(j == 4) { bin_str <- "1mb" }
  sim_demo <- read.table(paste("sim/rho.sim2b.", as.character(bin_sizes[j]), ".bins.txt", sep = ""))
  for(i in 1:10) { # 10 reps
    tmp <- read.table(paste("inf/sim2b/fit/alpha_0.5/avg_length_100kb/rep_", as.character(i), "/rho.rep_", as.character(i),
                            ".", bin_str, ".1-30000000.bedgraph", sep = ""), header = T)
    r2 <- cor.test(sim_demo$sim, tmp[,3], method = "pearson")
    r2.mat.sim2b.fit[j, i] <- r2$estimate ^ 2
  }
}

# combines matrices for the recent expansion scenarion
r2.sim2b <- rbind(r2.mat.sim2b.fix, r2.mat.sim2b.fit)
write.table(r2.sim2b, "r2.sim2b.txt", sep = "\t", row.names = F)

# medians
r2.sim2 <- rbind(r2.sim2a, r2.sim2b)
tmp.vec <- numeric(0)
for(i in 1:ncol(r2.sim2)) {
  tmp.vec <- c(tmp.vec, as.numeric(r2.sim2[,i]))
}
median(tmp.vec)

r2.sim2.fix <- r2.sim2[c(1:4, 9:12),]
tmp.vec <- numeric(0)
for(i in 1:ncol(r2.sim2.fix)) {
  tmp.vec <- c(tmp.vec, as.numeric(r2.sim2.fix[,i]))
}
median(tmp.vec)

r2.sim2.fit <- r2.sim2[c(5:8, 13:16),]
tmp.vec <- numeric(0)
for(i in 1:ncol(r2.sim2.fit)) {
  tmp.vec <- c(tmp.vec, as.numeric(r2.sim2.fit[,i]))
}
median(tmp.vec)

# plots distribution of R^2 coefficients according to demographic model
r2.sim2b$Demography <- c("Mis-specified", "Mis-specified", "Mis-specified", "Mis-specified", "Inferred", "Inferred", "Inferred", "Inferred")
r2.sim2b$bin.size <- c("50 kb", "200 kb", "500 kb", "1 Mb", "50 kb", "200 kb", "500 kb", "1 Mb")

molten.cor <- melt(data = r2.sim2b, id.vars = c("Demography", "bin.size"))
sim2b.model.boxplot <- ggplot(data = molten.cor, aes(y = value, x = bin.size, fill = Demography))
sim2b.model.boxplot <- sim2b.model.boxplot + scale_fill_manual(values = c("#fc8d62", "#8da0cb"))
sim2b.model.boxplot <- sim2b.model.boxplot + geom_dotplot(binaxis = "y", binpositions = "bygroup", stackdir = "center",
                                                          binwidth = 0.01, dotsize = 5, position = position_dodge(width=0.5),
                                                          alpha = 0.5)
sim2b.model.boxplot <- sim2b.model.boxplot + labs(title = NULL, x = "Bin Size", y = expression(R^2))
sim2b.model.boxplot <- sim2b.model.boxplot + scale_x_discrete(limits = as.character(c("1 Mb", "500 kb", "200 kb", "50 kb")))
sim2b.model.boxplot <- sim2b.model.boxplot + ylim(0, 1)
sim2b.model.boxplot <- sim2b.model.boxplot + theme(plot.title = element_text(face = "bold", size = 18), legend.position = "top",
                                                   axis.title.x = element_text(size = 14), axis.title.y = element_text(size = 14))

###################################################
#
# Spatial variation in Theta
#
###################################################

# matrices for correlations and p-values when theta varies on avg. every 20 kb and on avg. every 500 kb
r2.mat.sim5 <- as.data.frame(matrix(ncol = 10, nrow = 8))
rownames(r2.mat.sim5) <- c("50kb.t20kb", "200kb.t20kb", "500kb.t20kb", "1Mb.t20kb",
                            "50kb.t500kb", "200kb.t500kb", "500kb.t500kb", "1Mb.t500kb")
reps <- character(length = num_reps)
for(i in 1: num_reps) {
  reps[i] <- paste("rep", as.character(i), sep = ".")
}
colnames(r2.mat.sim5) <- reps

# these loops exploit an organised directory tree to load the correct maps for a given combination of parameters
for(j in 1:length(bin_sizes)) {
  bin_str <- paste(as.character(bin_sizes[j] / 1e+3), "kb", sep = "")
  if(j == 4) { bin_str <- "1mb" }
  sim_theta <- read.table(paste("sim/rho.sim5.", as.character(bin_sizes[j]), ".bins.txt", sep = ""))
  for(i in 1:10) { # 10 replicates
    # avg. theta length = 20kb
    tmp <- read.table(paste("inf/sim5/alpha_0.5/avg_length_100kb/avg_theta_20kb/rep_", as.character(i), "/rho.rep_", as.character(i),
                            ".", bin_str, ".1-30000000.bedgraph", sep = ""), header = T)
    r2 <- cor.test(sim_theta$sim, tmp[,3], method = "pearson")
    r2.mat.sim5[j, i] <- r2$estimate ^ 2

    # avg. theta length = 500kb
    tmp <- read.table(paste("inf/sim5/alpha_0.5/avg_length_100kb/avg_theta_500kb/rep_", as.character(i), "/rho.rep_", as.character(i),
                            ".", bin_str, ".1-30000000.bedgraph", sep = ""), header = T)
    r2 <- cor.test(sim_theta$sim, tmp[,3], method = "pearson")
    r2.mat.sim5[j + length(bin_sizes), i] <- r2$estimate ^ 2
  }
}
write.table(r2.mat.sim5, "r2.sim5.txt", sep = "\t", row.names = F)

# median R2 according to window size 20kb
median(as.numeric(r2.mat.sim5[1, 1:10])) # 50kb
median(as.numeric(r2.mat.sim5[2, 1:10])) # 200kb
median(as.numeric(r2.mat.sim5[3, 1:10])) # 200kb
median(as.numeric(r2.mat.sim5[4, 1:10])) # 1Mb

# median R2 according to window size 500kb
median(as.numeric(r2.mat.sim5[5, 1:10])) # 50kb
median(as.numeric(r2.mat.sim5[6, 1:10])) # 200kb
median(as.numeric(r2.mat.sim5[7, 1:10])) # 200kb
median(as.numeric(r2.mat.sim5[8, 1:10])) # 1Mb

# plots distribution of R^2 coefficients according to frequency of spatial mutation rate variation
r2.mat.sim5$Theta <- c(rep("Change often", 4), rep("Change rarely", 4))
r2.mat.sim5$bin.size <- c(rep(c("50 kb", "200 kb", "500 kb", "1 Mb"), 2))

molten.cor <- melt(data = r2.mat.sim5, id.vars = c("Theta", "bin.size"))
sim5.model.boxplot <- ggplot(data = molten.cor, aes(y = value, x = bin.size, fill = Theta))
sim5.model.boxplot <- sim5.model.boxplot + scale_fill_manual(values = c("#fc8d62", "#8da0cb"))
sim5.model.boxplot <- sim5.model.boxplot + geom_dotplot(binaxis = "y", binpositions = "bygroup", stackdir = "center",
                                                        binwidth = 0.01, dotsize = 5, position = position_dodge(width=0.5),
                                                        alpha = 0.5)
sim5.model.boxplot <- sim5.model.boxplot + labs(title = NULL, x = "Bin Size", y = expression(R^2))
sim5.model.boxplot <- sim5.model.boxplot + scale_x_discrete(limits = as.character(c("1 Mb", "500 kb", "200 kb", "50 kb")))
sim5.model.boxplot <- sim5.model.boxplot + ylim(0, 1)
sim5.model.boxplot <- sim5.model.boxplot + theme(plot.title = element_text(face = "bold", size = 18), legend.position = "top",
                                            axis.title.x = element_text(size = 14), axis.title.y = element_text(size = 14))

###################################################
#
# Introgression
#
###################################################

# matrices for correlations and p-values when introgression happened 0.125 coal. time units ago
r2.mat.sim3.admix_0.125 <- as.data.frame(matrix(ncol = 10, nrow = 4))
rownames(r2.mat.sim3.admix_0.125) <- c("50kb.0125", "200kb.0125", "500kb.0125", "1Mb.0125")
reps <- character(length = num_reps)
for(i in 1: num_reps) {
  reps[i] <- paste("rep", as.character(i), sep = ".")
}
colnames(r2.mat.sim3.admix_0.125) <- reps

# these loops exploit an organised directory tree to load the correct maps for a given combination of parameters
for(j in 1:length(bin_sizes)) {
  bin_str <- paste(as.character(bin_sizes[j] / 1e+3), "kb", sep = "")
  if(j == 4) { bin_str <- "1mb" }
  sim_admix <- read.table(paste("sim/rho.sim3.", as.character(bin_sizes[j]), ".bins.txt", sep = ""))
  for(i in 1:10) { # 10 replciates
    tmp <- read.table(paste("inf/sim3/alpha_0.5/avg_length_100kb/admix_time_0.125/rep_", as.character(i), "/rho.rep_",
                            as.character(i), ".", bin_str, ".1-30000000.bedgraph", sep = ""), header = T)
    r2 <- cor.test(sim_admix$sim, tmp[,3], method = "pearson")
    r2.mat.sim3.admix_0.125[j, i] <- r2$estimate ^ 2
  }
}

# matrices for correlations and p-values when introgression happened 0.25 coal. time units ago
r2.mat.sim3.admix_0.25 <- as.data.frame(matrix(ncol = 10, nrow = 4))
rownames(r2.mat.sim3.admix_0.25) <- c("50kb.025", "200kb.025", "500kb.025", "1Mb.025")
reps <- character(length = num_reps)
for(i in 1: num_reps) {
  reps[i] <- paste("rep", as.character(i), sep = ".")
}
colnames(r2.mat.sim3.admix_0.25) <- reps

# these loops exploit an organised directory tree to load the correct maps for a given combination of parameters
for(j in 1:length(bin_sizes)) {
  bin_str <- paste(as.character(bin_sizes[j] / 1e+3), "kb", sep = "")
  if(j == 4) { bin_str <- "1mb" }
  sim_admix <- read.table(paste("sim/rho.sim3.", as.character(bin_sizes[j]), ".bins.txt", sep = ""))
  for(i in 1:10) { # 10 replicates
    tmp <- read.table(paste("inf/sim3/alpha_0.5/avg_length_100kb/admix_time_0.25/rep_", as.character(i), "/rho.rep_",
                            as.character(i), ".", bin_str, ".1-30000000.bedgraph", sep = ""), header = T)
    r2 <- cor.test(sim_admix$sim, tmp[,3], method = "pearson")
    r2.mat.sim3.admix_0.25[j, i] <- r2$estimate ^ 2
  }
}

# combines matrices from the two introgression scenarios
r2.sim3 <- rbind(r2.mat.sim3.admix_0.125, r2.mat.sim3.admix_0.25)
write.table(r2.sim3, "r2.sim3.txt", sep = "\t", row.names = F)

median(as.numeric(cbind.data.frame(r2.sim3[1,], r2.sim3[5,]))) # 50kb
median(as.numeric(cbind.data.frame(r2.sim3[2,], r2.sim3[6,]))) # 200kb
median(as.numeric(cbind.data.frame(r2.sim3[3,], r2.sim3[7,]))) # 500kb
median(as.numeric(cbind.data.frame(r2.sim3[4,], r2.sim3[8,]))) # 1Mb

median(as.numeric(r2.sim3[1,])) # 50kb
median(as.numeric(r2.sim3[2,])) # 200kb
median(as.numeric(r2.sim3[3,])) # 200kb
median(as.numeric(r2.sim3[4,])) # 1Mb

median(as.numeric(r2.sim3[5,])) # 50kb
median(as.numeric(r2.sim3[6,])) # 200kb
median(as.numeric(r2.sim3[7,])) # 200kb
median(as.numeric(r2.sim3[8,])) # 1Mb


# plots distribution of R^2 coefficients according to time since introgression (CTA = coal. time ago)
r2.sim3$Introgression <- c("0.125 CTA", "0.125 CTA", "0.125 CTA", "0.125 CTA", "0.25 CTA", "0.25 CTA", "0.25 CTA", "0.25 CTA")
r2.sim3$bin.size <- c("50 kb", "200 kb", "500 kb", "1 Mb", "50 kb", "200 kb", "500 kb", "1 Mb")

molten.cor <- melt(data = r2.sim3, id.vars = c("Introgression", "bin.size"))
sim3.model.boxplot <- ggplot(data = molten.cor, aes(y = value, x = bin.size, fill = Introgression))
sim3.model.boxplot <- sim3.model.boxplot + scale_fill_manual(values = c("#fc8d62", "#8da0cb"))
sim3.model.boxplot <- sim3.model.boxplot + geom_dotplot(binaxis = "y", binpositions = "bygroup", stackdir = "center",
                                                        binwidth = 0.01, dotsize = 5, position = position_dodge(width=0.5),
                                                        alpha = 0.5)
sim3.model.boxplot <- sim3.model.boxplot + labs(title = NULL, x = "Bin Size", y = expression(R^2))
sim3.model.boxplot <- sim3.model.boxplot + scale_x_discrete(limits = as.character(c("1 Mb", "500 kb", "200 kb", "50 kb")))
sim3.model.boxplot <- sim3.model.boxplot + ylim(0, 1)
sim3.model.boxplot <- sim3.model.boxplot + theme(plot.title = element_text(face = "bold", size = 18), legend.position = "top",
                                                 axis.title.x = element_text(size = 14), axis.title.y = element_text(size = 14))

###################################################
#
# Combining plots
#
###################################################


Fig.2.C.D <- plot_grid(sim2a.model.boxplot, sim2b.model.boxplot, labels = c("B", "C"),
                       nrow = 1, ncol = 2, label_size = 20)

Fig.2.E.F <- plot_grid(sim5.model.boxplot, sim3.model.boxplot, labels = c("D", "E"),
                       nrow = 1, ncol = 2, label_size = 20)

Figure2 <- plot_grid(sim1.model.boxplot,
                     Fig.2.C.D,
                     Fig.2.E.F,
                     axis = "l", align = "h", labels = c("A", NA, NA), label_size = 20,
                     nrow = 3, ncol = 1, rel_heights = c(1, 0.9, 0.9))

cowplot::ggsave("Figure2.pdf", plot = Figure2, device = "pdf", dpi = 500, width = 11, height = 10)


###################################################
#
# Varying genome-wide average mu
#
###################################################

reps <- character(length = num_reps)
for(i in 1: num_reps) {
  reps[i] <- paste("rep", as.character(i), sep = ".")
}

# theta / rho = 0.5
r2.mat.sim6.ratio.0.5 <- as.data.frame(matrix(ncol = 10, nrow = 4))
rownames(r2.mat.sim6.ratio.0.5) <- c("50kb.0.5", "200kb.0.5", "500kb.0.5", "1Mb.0.5")
colnames(r2.mat.sim6.ratio.0.5) <- reps

for(j in 1:length(bin_sizes)) {
  bin_str <- paste(as.character(bin_sizes[j] / 1e+3), "kb", sep = "")
  if(j == 4) { bin_str <- "1Mb" }
  sim.land <- read.table(paste("theta_0.0006/rho.", bin_sizes[j], ".bins.txt", sep = ""), header = T)
  for(i in 1:10) {
    tmp <- read.table(paste("theta_0.0006/rep_", as.character(i), "/rep.", as.character(i),
                            ".rho.", bin_str, ".bedgraph", sep = ""), header = T)
    r2 <- cor.test(sim.land$sim, tmp[,4], method = "pearson")
    r2.mat.sim6.ratio.0.5[j, i] <- r2$estimate ^ 2
  }
}
# median R2 according to bin size
median(as.numeric(r2.mat.sim6.ratio.0.5[1,]))
median(as.numeric(r2.mat.sim6.ratio.0.5[2,]))
median(as.numeric(r2.mat.sim6.ratio.0.5[3,]))
median(as.numeric(r2.mat.sim6.ratio.0.5[4,]))

# theta / rho = 1
r2.mat.sim6.ratio.1 <- as.data.frame(matrix(ncol = 10, nrow = 4))
rownames(r2.mat.sim6.ratio.1) <- c("50kb.1", "200kb.1", "500kb.1", "1Mb.1")
colnames(r2.mat.sim6.ratio.1) <- reps

for(j in 1:length(bin_sizes)) {
  bin_str <- paste(as.character(bin_sizes[j] / 1e+3), "kb", sep = "")
  if(j == 4) { bin_str <- "1Mb" }
  sim.land <- read.table(paste("theta_0.0012/rho.", bin_sizes[j], ".bins.txt", sep = ""), header = T)
  for(i in 1:10) {
    tmp <- read.table(paste("theta_0.0012/rep_", as.character(i), "/rep.", as.character(i),
                            ".rho.", bin_str, ".bedgraph", sep = ""), header = T)
    r2 <- cor.test(sim.land$sim, tmp[,4], method = "pearson")
    r2.mat.sim6.ratio.1[j, i] <- r2$estimate ^ 2
  }
}
# median R2 according to bin size
median(as.numeric(r2.mat.sim6.ratio.1[1,]))
median(as.numeric(r2.mat.sim6.ratio.1[2,]))
median(as.numeric(r2.mat.sim6.ratio.1[3,]))
median(as.numeric(r2.mat.sim6.ratio.1[4,]))

# theta / rho = 1.5
r2.mat.sim6.ratio.1.5 <- as.data.frame(matrix(ncol = 10, nrow = 4))
rownames(r2.mat.sim6.ratio.1.5) <- c("50kb.1.5", "200kb.1.5", "500kb.1.5", "1Mb.1.5")
colnames(r2.mat.sim6.ratio.1.5) <- reps

for(j in 1:length(bin_sizes)) {
  bin_str <- paste(as.character(bin_sizes[j] / 1e+3), "kb", sep = "")
  if(j == 4) { bin_str <- "1Mb" }
  sim.land <- read.table(paste("theta_0.0018/rho.", bin_sizes[j], ".bins.txt", sep = ""), header = T)
  for(i in 1:10) {
    tmp <- read.table(paste("theta_0.0018/rep_", as.character(i), "/rep.", as.character(i),
                            ".rho.", bin_str, ".bedgraph", sep = ""), header = T)
    r2 <- cor.test(sim.land$sim, tmp[,4], method = "pearson")
    r2.mat.sim6.ratio.1.5[j, i] <- r2$estimate ^ 2
  }
}
# median R2 according to bin size
median(as.numeric(r2.mat.sim6.ratio.1.5[1,]))
median(as.numeric(r2.mat.sim6.ratio.1.5[2,]))
median(as.numeric(r2.mat.sim6.ratio.1.5[3,]))
median(as.numeric(r2.mat.sim6.ratio.1.5[4,]))

# theta / rho = 2
r2.mat.sim6.ratio.2 <- as.data.frame(matrix(ncol = 10, nrow = 4))
rownames(r2.mat.sim6.ratio.2) <- c("50kb.2", "200kb.2", "500kb.2", "1Mb.2")
colnames(r2.mat.sim6.ratio.2) <- reps

for(j in 1:length(bin_sizes)) {
  bin_str <- paste(as.character(bin_sizes[j] / 1e+3), "kb", sep = "")
  if(j == 4) { bin_str <- "1Mb" }
  sim.land <- read.table(paste("theta_0.0024/rho.", bin_sizes[j], ".bins.txt", sep = ""), header = T)
  for(i in 1:10) {
    tmp <- read.table(paste("theta_0.0024/rep_", as.character(i), "/rep.", as.character(i),
                            ".rho.", bin_str, ".bedgraph", sep = ""), header = T)
    r2 <- cor.test(sim.land$sim, tmp[,4], method = "pearson")
    r2.mat.sim6.ratio.2[j, i] <- r2$estimate ^ 2
  }
}
# median R2 according to bin size
median(as.numeric(r2.mat.sim6.ratio.2[1,]))
median(as.numeric(r2.mat.sim6.ratio.2[2,]))
median(as.numeric(r2.mat.sim6.ratio.2[3,]))
median(as.numeric(r2.mat.sim6.ratio.2[4,]))

r2.mat.sim6 <- rbind(r2.mat.sim6.ratio.0.5, r2.mat.sim6.ratio.1, r2.mat.sim6.ratio.1.5, r2.mat.sim6.ratio.2)
r2.mat.sim6$bin.size <- rep(c("50 kb", "200 kb", "500 kb", "1 Mb"), 4)
r2.mat.sim6$ratio <- c(rep("0.5", 4), rep("1", 4), rep("1.5", 4), rep("2", 4))

molten.cor <- melt(data = r2.mat.sim6, id.vars = c("bin.size", "ratio"))
sim6.boxplot <- ggplot(data = molten.cor, aes(y = value, x = bin.size, fill = ratio))
sim6.boxplot <- sim6.boxplot + scale_fill_manual(values = c("#a6cee3", "#1f78b4", "#b2df8a", "#33a02c"))
sim6.boxplot <- sim6.boxplot + facet_wrap(~ratio, nrow = 1)
sim6.boxplot <- sim6.boxplot + geom_dotplot(binaxis = "y", binpositions = "bygroup", stackdir = "center",
                                            binwidth = 0.01, dotsize = 3, position = position_dodge(width=0.5), alpha = 0.7)
sim6.boxplot <- sim6.boxplot + scale_x_discrete(limits = as.character(c("1 Mb", "500 kb", "200 kb", "50 kb")))
sim6.boxplot <- sim6.boxplot + theme(axis.text.x = element_text(angle = 90))
sim6.boxplot <- sim6.boxplot + labs(title = NULL, x = "Bin Size", y = expression(R^2))
sim6.boxplot <- sim6.boxplot + ylim(0, 1)
sim6.boxplot

ggsave("../../rho_paper/submission/Figures/FigureS2.pdf", plot = sim6.boxplot, device = "pdf", dpi = 500)


###################################################
#
# Testing rho per interval
#
###################################################

setwd("../../data2/gvbarroso/Data/iSMC/rho_paper/test.rho.per.interval/")

reps <- character(length = num_reps)
for(i in 1: num_reps) {
  reps[i] <- paste("rep", as.character(i), sep = ".")
}

r2.test <- as.data.frame(matrix(ncol = 10, nrow = 4))
rownames(r2.test) <- c("50kb.test", "200kb.test", "500kb.test", "1Mb.test")
colnames(r2.test) <- reps

for(j in 1:length(bin_sizes)) {
  bin_str <- paste(as.character(bin_sizes[j] / 1e+3), "kb", sep = "")
  if(j == 4) { bin_str <- "1Mb" }
  sim.land <- read.table(paste("rho.", bin_sizes[j], ".bins.txt", sep = ""), header = T)
  for(i in 1:10) {
    tmp <- read.table(paste("rep_", as.character(i), "/rep.", as.character(i),
                            ".rho.", bin_str, ".bedgraph", sep = ""), header = T)
    r2 <- cor.test(sim.land$sim, tmp[,4], method = "pearson", na.action = na.rm)
    r2.test[j, i] <- r2$estimate ^ 2
  }
}

r2.test$bin.size <- c("50 kb", "200 kb", "500 kb", "1 Mb")

molten.cor <- melt(data = r2.test, id.vars = c("bin.size"))
test.dotplot <- ggplot(data = molten.cor, aes(y = value, x = bin.size))
test.dotplot <- test.dotplot + geom_dotplot(binaxis = "y", binpositions = "bygroup", stackdir = "center",
                                            binwidth = 0.01, dotsize = 3, position = position_dodge(width=0.5), alpha = 0.7)
test.dotplot <- test.dotplot + scale_x_discrete(limits = as.character(c("1 Mb", "500 kb", "200 kb", "50 kb")))
test.dotplot <- test.dotplot + theme(axis.text.x = element_text(angle = 90))
test.dotplot <- test.dotplot + labs(title = NULL, x = "Bin Size", y = expression(R^2))
test.dotplot <- test.dotplot + ylim(0, 1)
test.dotplot
