# Supplementary material for: Inference of recombination maps from a single pair of genomes and its application to ancient samples
Source: PLoS Genet. 2019 Nov 14;15(11):e1008449. doi: 10.1371/journal.pgen.1008449 (PMC6879166; doi:10.1371/journal.pgen.1008449)
Supplement: S1 File — (GZ) [file pgen.1008449.s010.tar.gz › R_scripts/bin_sim_maps.R]

# Created: 21/09/2018
# Last modified: 03/10/2018
# Author: Gustavo Barroso 
# This script bins simulated recombination landscapes 

library(plyr)

# function to read simulated landscape in coordinate/fragments and return a rho value per position
expand_sim_landscape <- function(sim_landscape, sequence_length) {
  
  sim <- vector(length = sequence_length)
  # makes continuous landscape
  num_of_regions <- nrow(sim_landscape)
  for(i in 1:num_of_regions){
    if(i == 1) {
      region_end <- sim_landscape$V2[2]
      sim[1:region_end] <- sim_landscape$V1[1]
    } 
    else if(i == num_of_regions) {
      region_start <- sim_landscape$V2[i]
      region_end <- sequence_length
      sim[region_start:region_end] <- sim_landscape$V1[i]
    } 
    else {
      region_start <- sim_landscape$V2[i] 
      region_end <- sim_landscape$V2[i + 1]
      sim[region_start:region_end] <- sim_landscape$V1[i]
    }
  }
  return (as.data.frame(sim))
}

seq_len <- 30e+6
bin_sizes <- c(50e+3, 200e+3, 500e+3, 1e+6)

# Theta Landscape scenarios
setwd("~")
setwd("Data/iSMC/theta_paper/simulated_data/sim/bottleneck_0.5/flat_rho/fit_demo/")
sim_land <- read.table("alpha_0.5/avg_length_100kb/Misc/theta_landscape.txt")
sim_land <- expand_sim_landscape(sim_land, seq_len)
for(i in 1:length(bin_sizes)) {
  sim_land$bin <- ceiling(1:nrow(sim_land) / bin_sizes[i]) 
  binned_lands <- ddply(.data = sim_land, .variables = "bin", .fun = colMeans, .progress = "text")
  write.table(binned_lands, paste("theta.bottleneck.alpha0.5.len100kb.", as.character(bin_sizes[i]), ".bins.txt", sep = ""), sep = "\t", quote = F)
}
sim_land <- read.table("alpha_0.5/avg_length_1Mb/Misc/theta_landscape.txt")
sim_land <- expand_sim_landscape(sim_land, seq_len)
for(i in 1:length(bin_sizes)) {
  sim_land$bin <- ceiling(1:nrow(sim_land) / bin_sizes[i]) 
  binned_lands <- ddply(.data = sim_land, .variables = "bin", .fun = colMeans, .progress = "text")
  write.table(binned_lands, paste("theta.bottleneck.alpha0.5.len1Mb.", as.character(bin_sizes[i]), ".bins.txt", sep = ""), sep = "\t", quote = F)
}
sim_land <- read.table("alpha_5/avg_length_100kb/Misc/theta_landscape.txt")
sim_land <- expand_sim_landscape(sim_land, seq_len)
for(i in 1:length(bin_sizes)) {
  sim_land$bin <- ceiling(1:nrow(sim_land) / bin_sizes[i]) 
  binned_lands <- ddply(.data = sim_land, .variables = "bin", .fun = colMeans, .progress = "text")
  write.table(binned_lands, paste("theta.bottleneck.alpha5.len100kb.", as.character(bin_sizes[i]), ".bins.txt", sep = ""), sep = "\t", quote = F)
}
sim_land <- read.table("alpha_5/avg_length_1Mb/Misc/theta_landscape.txt")
sim_land <- expand_sim_landscape(sim_land, seq_len)
for(i in 1:length(bin_sizes)) {
  sim_land$bin <- ceiling(1:nrow(sim_land) / bin_sizes[i]) 
  binned_lands <- ddply(.data = sim_land, .variables = "bin", .fun = colMeans, .progress = "text")
  write.table(binned_lands, paste("theta.bottleneck.alpha5.len1Mb.", as.character(bin_sizes[i]), ".bins.txt", sep = ""), sep = "\t", quote = F)
}

# Population Size Changes 
## bottleneck 0.5
setwd("~")
setwd("../../media/gvbarroso/5f8a80f0-bdc2-4947-8b8c-35325cc9c85c/gvbarroso/sims/sim2_fit_demo/sim2a/")
sim_land <- read.table("alpha_0.5/avg_length_100kb/RhoGamma/rho_landscape.txt")
sim_land <- expand_sim_landscape(sim_land, seq_len)
for(i in 1:length(bin_sizes)) {
  sim_land$bin <- ceiling(1:nrow(sim_land) / bin_sizes[i]) 
  binned_lands <- ddply(.data = sim_land, .variables = "bin", .fun = colMeans, .progress = "text")
  write.table(binned_lands, paste("rho.sim2a.", as.character(bin_sizes[i]), ".bins.txt", sep = ""), sep = "\t", quote = F)
}

# Introgression 
setwd("~/Data/iSMC/theta_paper/simulated_data/sim/introgression/admix_time_0.25/alpha_0.5/avg_length_100kb/")
sim_land <- read.table("Misc/theta_landscape.txt")
sim_land <- expand_sim_landscape(sim_land, seq_len)
for(i in 1:length(bin_sizes)) {
  sim_land$bin <- ceiling(1:nrow(sim_land) / bin_sizes[i]) 
  binned_lands <- ddply(.data = sim_land, .variables = "bin", .fun = colMeans, .progress = "text")
  write.table(binned_lands, paste("theta.admix.", as.character(bin_sizes[i]), ".bins.txt", sep = ""), sep = "\t", quote = F)
}


# Spatial variation in mutation rate Theta
setwd("~")
setwd("../../media/gvbarroso/5f8a80f0-bdc2-4947-8b8c-35325cc9c85c/gvbarroso/sims/sim5/")
sim_land <- read.table("alpha_0.5/avg_length_100kb/RhoGamma/rho_landscape.txt")
sim_land <- expand_sim_landscape(sim_land, seq_len)
for(i in 1:length(bin_sizes)) {
  sim_land$bin <- ceiling(1:nrow(sim_land) / bin_sizes[i]) 
  binned_lands <- ddply(.data = sim_land, .variables = "bin", .fun = colMeans, .progress = "text")
  write.table(binned_lands, paste("rho.sim3.", as.character(bin_sizes[i]), ".bins.txt", sep = ""), sep = "\t", quote = F)
}
# binning theta landscapes
theta_land <- read.table("alpha_0.5/avg_length_100kb/avg_theta_20kb/Misc/theta_landscape.txt")
for(i in 1:length(bin_sizes)) {
  sim_land$bin <- ceiling(1:nrow(sim_land) / bin_sizes[i]) 
  binned_lands <- ddply(.data = sim_land, .variables = "bin", .fun = colMeans, .progress = "text")
  write.table(binned_lands, paste("theta.20kb.sim3.", as.character(bin_sizes[i]), ".bins.txt", sep = ""), sep = "\t", quote = F)
}
# binning theta landscapes
theta_land <- read.table("alpha_0.5/avg_length_100kb/avg_theta_500kb/Misc/theta_landscape.txt")
for(i in 1:length(bin_sizes)) {
  sim_land$bin <- ceiling(1:nrow(sim_land) / bin_sizes[i]) 
  binned_lands <- ddply(.data = sim_land, .variables = "bin", .fun = colMeans, .progress = "text")
  write.table(binned_lands, paste("theta.500kb.sim3.", as.character(bin_sizes[i]), ".bins.txt", sep = ""), sep = "\t", quote = F)
}


setwd("../../data2/gvbarroso/Data/iSMC/rho_paper/hominin.demo.sim.maps/")
sim_land <- read.table("rho_landscape.txt")
sim_land <- expand_sim_landscape(sim_land, seq_len)
for(i in 1:length(bin_sizes)) {
  sim_land$bin <- ceiling(1:nrow(sim_land) / bin_sizes[i]) 
  binned_lands <- ddply(.data = sim_land, .variables = "bin", .fun = colMeans, .progress = "text")
  write.table(binned_lands, paste("rho.", as.character(bin_sizes[i]), ".bins.txt", sep = ""), sep = "\t", quote = F)
}
