# Supplementary material for: Inference of recombination maps from a single pair of genomes and its application to ancient samples
Source: PLoS Genet. 2019 Nov 14;15(11):e1008449. doi: 10.1371/journal.pgen.1008449 (PMC6879166; doi:10.1371/journal.pgen.1008449)
Supplement: S1 File — (GZ) [file pgen.1008449.s010.tar.gz › R_scripts/hominin_analyses.R]

# Created: 15/02/2019
# Last modified: 13/06/2019
# Authors: Gustavo Barroso and Julien Dutheil

# This script starts from the merged and filtered maps provided in the FigShare repository
# Alternatively, they can be obtained by running iSMC and using the script bin_maps.R

library(ggplot2)
library(reshape2)
library(cowplot)
library(RColorBrewer)
library(dplyr)

library(GGally)
library(ggtree)
library(ggrepel)

cor.method <- "spearman"
missing.threshold <- 0.5

read.maps <- function(scale)
{
  maps.wgs <- read.table(paste("../hominin_maps/hominin.maps.", scale, ".filtered.bedgraph", sep = ""), header = T)
  names(maps.wgs) <- gsub(names(maps.wgs), pattern = "_", replacement = "")
  
  # to get median correlation w/ DECODE
  cor.mat <- cor(maps.wgs[-c(1, 2, 3)], method = cor.method)
  tmp <- as.data.frame(cor.mat)
  tmp <- tmp[,1:22]
  
  cat("median cor. of extant with DECODE: ")
  cat(median(as.numeric(tmp[27,])))
  
  return(maps.wgs)
}

maps.wgs.50k <- read.maps("50kb")
maps.wgs.200k <- read.maps("200kb")
maps.wgs.1M <- read.maps("1Mb")

pcor1 <- ggcorr(data = maps.wgs.50k[-c(1, 2, 3)],
                method = c("pairwise", cor.method), geom = "tile",
                hjust = 1, layout.exp = 4,
                label = FALSE, label_size = 3, digits = 2, label_round = 2,
                limits = FALSE, palette = "PuBu", nbreaks = 20)
pcor1

pcor2 <- ggcorr(data = maps.wgs.200k[-c(1, 2, 3)],
                method = c("pairwise", cor.method), geom = "tile",
                hjust = 1, layout.exp = 4,
                label = FALSE, label_size = 3, digits = 2, label_round = 2,
                limits = FALSE, palette = "PuBu", nbreaks = 20)
pcor2

pcor3 <- ggcorr(data = maps.wgs.1M[-c(1, 2, 3)],
                method = c("pairwise", cor.method), geom = "tile",
                hjust = 1, layout.exp = 4,
                label = FALSE, label_size = 3, digits = 2, label_round = 2,
                limits = FALSE, palette = "PuBu", nbreaks = 20)
pcor3

# Trees
library(ape)
library(plyr)

build.tree <- function(maps) {
  tree <- as.phylo(hclust(as.dist(1 - cor(maps[, 4:(ncol(maps) - 1)], method = "spearman")), method = "average"))
  return(tree)
}

bootstrap <- function(x, maps) {
  n <- nrow(maps)
  mat <- maps[sample(sample.int(n, n, replace = TRUE)),]
  boot.tree <- build.tree(mat)
  return(boot.tree)  
}

library(snow)
cl <- makeCluster(10, type = "SOCK")
clusterExport(cl, c("as.phylo", "build.tree"))

init.tree.50k <- build.tree(maps.wgs.50k)
boot.trees.50k <- clusterApply(cl, 1:10000, fun = bootstrap, maps.wgs.50k)
init.tree.50k$node.labels <- prop.clades(phy = init.tree.50k, boot.trees.50k)/100
plot(init.tree.50k, show.node.label = TRUE)
write.tree(init.tree.50k, "tree.50k.spearman.10000bs.dnd")

init.tree.200k <- build.tree(maps.wgs.200k)
boot.trees.200k <- clusterApply(cl, 1:10000, fun = bootstrap, maps.wgs.200k)
init.tree.200k$node.labels <- prop.clades(phy = init.tree.200k, boot.trees.200k)/100
plot(init.tree.200k, show.node.label = TRUE)
write.tree(init.tree.200k, "tree.200k.spearman.10000bs.dnd")

init.tree.1M <- build.tree(maps.wgs.1M)
boot.trees.1M <- clusterApply(cl, 1:10000, fun = bootstrap, maps.wgs.1M)
init.tree.1M$node.labels <- prop.clades(phy = init.tree.1M, boot.trees.1M)/100
plot(init.tree.1M, show.node.label = TRUE)
write.tree(init.tree.1M, "tree.1M.spearman.10000bs.dnd")

stopCluster(cl)


# Collapse nodes with low support using PhyView (Bio++), and reimport trees (newick format)

tree.50k <- read.newick("tree.50k.spearman.10000bs.collapsed.dnd")
tree.200k <- read.newick("tree.200k.spearman.10000bs.collapsed.dnd")
tree.1M <- read.newick("tree.1M.spearman.10000bs.collapsed.dnd")

round.bs <- function(text) {
  print(text)
  n <- length(text)
  text2 <- character(n)
  for (i in 1:n) {
    t <- text[i]
    if (is.na(t) || t == "") text2[i] <- t
    else                     text2[i] <- round(as.numeric(t))
  }
  return(text2)
}

groups <- data.frame(row.names = c("Denisovan", "Vindija", "Altai", "Ust_Ishim", "KhomaniSan1", "KhomaniSan2", "Yoruba1", "Yoruba2", "Mbuti1", "Mbuti2",
                                   "Finnish2", "Finnish1", "Estonian1", "Estonian2", "Spanish2", "French1", "French2", "Spanish1",
                                   "Punjabi1", "Punjabi2", "Japanese1", "Japanese2", "Dai2", "Dai1", "Naxi1", "Naxi2"),
                     Group = c(rep("Archaic", 4), rep("African", 6), rep("European", 8), rep("Asian", 8)))

tree.50k$node.label <- round.bs(tree.50k$node.label)
tree.50k <- groupOTU(tree.50k, .node = split(tree.50k$tip.label, groups[tree.50k$tip.label, "Group"]))
x<-attr(tree.50k, "group")
x[x == "0"] <- "Archaic" # This is the root
attr(tree.50k, "group") <- factor(x, levels = c("African", "Asian", "European", "Archaic")) # Order of appearance in the legend

tree.200k$node.label <- round.bs(tree.200k$node.label)
tree.200k <- groupOTU(tree.200k, .node = split(tree.200k$tip.label, groups[tree.200k$tip.label, "Group"]))
x<-attr(tree.200k, "group")
x[x == "0"] <- "Archaic" # This is the root
attr(tree.200k, "group") <- factor(x, levels = c("African", "Asian", "European", "Archaic")) # Order of appearance in the legend

tree.1M$node.label <- round.bs(tree.1M$node.label)
tree.1M <- groupOTU(tree.1M, .node = split(tree.1M$tip.label, groups[tree.1M$tip.label, "Group"]))
x<-attr(tree.1M, "group")
x[x == "0"] <- "Archaic" # This is the root
attr(tree.1M, "group") <- factor(x, levels = c("African", "Asian", "European", "Archaic")) # Order of appearance in the legend

# Plots:
ptree1 <- ggtree(tree.50k, aes(color = group), layout = "rectangular", size = 1) +
  geom_treescale(x = 0, y = 26) +
  #geom_text(aes(label=node), hjust=-.3) +
  geom_tiplab(col = "black", align = TRUE, x = 0.47) +
  geom_text_repel(aes(label=ifelse(isTip, "", label)), direction = "x", vjust = 0.5, hjust = -0.3, col = "black") +
  scale_color_manual(values = c("Archaic" = "gray", "African" = "green", "Asian" = "blue", "European" = "orange")) +
  theme(legend.position = "right") +
  xlim(0, 0.6)

ptree1

ptree2 <- ggtree(tree.200k, aes(color = group), layout = "rectangular", size = 1) +
  geom_treescale(x = 0, y = 26) +
  #geom_text(aes(label=node), hjust=-.3) +
  geom_tiplab(col = "black", align = TRUE, x = 0.47) +
  geom_text_repel(aes(label=ifelse(isTip, "", label)), direction = "x", vjust = 0.5, hjust = -0.3, col = "black") +
  scale_color_manual(values = c("Archaic" = "gray", "African" = "green", "Asian" = "blue", "European" = "orange")) +
  theme(legend.position = "right") +
  xlim(0, 0.6)

ptree2

ptree3 <- ggtree(tree.1M, aes(color = group), layout = "rectangular", size = 1) +
  geom_treescale(x = 0, y = 26) +
  #geom_text(aes(label=node), hjust=-.3) +
  geom_tiplab(col = "black", align = TRUE, x = 0.47) +
  geom_text_repel(aes(label=ifelse(isTip, "", label)), direction = "x", vjust = 0.5, hjust = -0.3, col = "black") +
  scale_color_manual(values = c("Archaic" = "gray", "African" = "green", "Asian" = "blue", "European" = "orange")) +
  theme(legend.position = "right") +
  xlim(0, 0.6)

ptree3

# Putting everything together:

p <- plot_grid(pcor1, ptree1, pcor2, ptree2, pcor3, ptree3, labels = "AUTO", nrow = 3, align = "v")
p

ggsave(p, filename = "Figure4.pdf", width = 12, height = 12)

# Keeping only windows far away from genes:
#if (!requireNamespace("BiocManager", quietly = TRUE))
#  install.packages("BiocManager")
#BiocManager::install("biomaRt")

library(biomaRt)

# Ensembl object. We use hg19 as a reference genome.
ensembl <- useMart(host = "grch37.ensembl.org", "ENSEMBL_MART_ENSEMBL", dataset = "hsapiens_gene_ensembl")
searchDatasets(mart = ensembl, pattern = "hsapiens")
listAttributes(ensembl)
listFilters(ensembl)

genes <- getBM(attributes = c("ensembl_gene_id", "chromosome_name", "start_position", "end_position", "description"),
               filters = "with_ccds",
               values = TRUE,
               mart = ensembl,
               verbose = FALSE)

library(GenomicRanges)
# Get all annotations with a consensus CDS annotation (protein coding genes only)
genes.ranges <- makeGRangesFromDataFrame(genes,
                                         seqnames.field = "chromosome_name",
                                         start.field = "start_position",
                                         end.field = "end_position")
sum(width(genes.ranges))/1e6
# 1.2 Gb!

# According to Scally et al, we use a 300 kb threshold to remove the impact of selection:
start(genes.ranges) <- start(genes.ranges) - 300000
end(genes.ranges) <- end(genes.ranges) + 300000
genes.ranges <- reduce(genes.ranges)

sum(width(genes.ranges))/1e6
# 2.4 Gb!!

#Get all ranges:
genes.ranges@ranges

# Now only keep window which do not overlap with these ranges:
w1M.ranges <- makeGRangesFromDataFrame(maps.wgs.1M,
                                       seqnames.field = "chr",
                                       start.field = "starts",
                                       end.field = "ends")
q <- findOverlaps(query = w1M.ranges, subject = genes.ranges)
maps.wgs.1M.filtered <- maps.wgs.1M[-unique(q@from),] # 131 windows left
plot(build.tree(maps.wgs.1M.filtered))

w200k.ranges <- makeGRangesFromDataFrame(maps.wgs.200k,
                                         seqnames.field = "chr",
                                         start.field = "starts",
                                         end.field = "ends")
q <- findOverlaps(query = w200k.ranges, subject = genes.ranges)
maps.wgs.200k.filtered <- maps.wgs.200k[-unique(q@from),] # 1469 windows left
plot(build.tree(maps.wgs.200k.filtered))

w50k.ranges <- makeGRangesFromDataFrame(maps.wgs.50k,
                                        seqnames.field = "chr",
                                        start.field = "starts",
                                        end.field = "ends")
q <- findOverlaps(query = w50k.ranges, subject = genes.ranges)
maps.wgs.50k.filtered <- maps.wgs.50k[-unique(q@from),] # 6557 windows left
plot(build.tree(maps.wgs.50k.filtered))

library(snow)
cl <- makeCluster(10, type = "SOCK")
clusterExport(cl, c("as.phylo", "build.tree"))

init.tree.50k.filtered <- build.tree(maps.wgs.50k.filtered)
boot.trees.50k.filtered <- clusterApply(cl, 1:10000, fun = bootstrap, maps.wgs.50k.filtered)
init.tree.50k.filtered$node.labels <- prop.clades(phy = init.tree.50k.filtered, boot.trees.50k.filtered)/100
plot(init.tree.50k.filtered, show.node.label = TRUE)
write.tree(init.tree.50k.filtered, "tree.50k.filtered.spearman.10000bs.dnd")

init.tree.200k.filtered <- build.tree(maps.wgs.200k.filtered)
boot.trees.200k.filtered <- clusterApply(cl, 1:10000, fun = bootstrap, maps.wgs.200k.filtered)
init.tree.200k.filtered$node.labels <- prop.clades(phy = init.tree.200k.filtered, boot.trees.200k.filtered)/100
plot(init.tree.200k.filtered, show.node.label = TRUE)
write.tree(init.tree.200k.filtered, "tree.200k.filtered.spearman.10000bs.dnd")

init.tree.1M.filtered <- build.tree(maps.wgs.1M.filtered)
boot.trees.1M.filtered <- clusterApply(cl, 1:10000, fun = bootstrap, maps.wgs.1M.filtered)
init.tree.1M.filtered$node.labels <- prop.clades(phy = init.tree.1M.filtered, boot.trees.1M.filtered)/100
plot(init.tree.1M.filtered, show.node.label = TRUE)
write.tree(init.tree.1M.filtered, "tree.1M.filtered.spearman.10000bs.dnd")

stopCluster(cl)
