# Supplementary material for: Inference of recombination maps from a single pair of genomes and its application to ancient samples
Source: PLoS Genet. 2019 Nov 14;15(11):e1008449. doi: 10.1371/journal.pgen.1008449 (PMC6879166; doi:10.1371/journal.pgen.1008449)
Supplement: S1 File — (GZ) [file pgen.1008449.s010.tar.gz › R_scripts/benchmark.R]

# Created: 18/09/2018
# Last modified: 03/10/2018
# Author: Gustavo Barroso 

# This script computes correlations between experimental genetic maps and iSMC-inferred maps for
# Drosophila melanogaster and Zymoseptoria tritici

library(plyr)


# Zymoseptoria chr 1
zymo_20kb <- read.table("../zymoseptoria_maps/cross_maps_20kb.txt", header = T)

# Sequence data from Stukenbrock & Dutheil (2018)
zymo_1 <- read.table("../zymoseptoria_maps/rho.zymo_1.20kb.120000-5999999.bedgraph", header = T)
zymo_2 <- read.table("../zymoseptoria_maps/rho.zymo_2.20kb.120000-5999999.bedgraph", header = T)
zymo_3 <- read.table("../zymoseptoria_maps/rho.zymo_3.20kb.120000-5999999.bedgraph", header = T)

indv.1 <- cor.test(x = zymo_20kb$cross_avg, y = zymo_1$Zt05.Zt07, method = "pearson")
indv.2 <- cor.test(x = zymo_20kb$cross_avg, y = zymo_2$Zt09.Zt150, method = "pearson")
indv.3 <- cor.test(x = zymo_20kb$cross_avg, y = zymo_3$Zt154.Zt155, method = "pearson")

indv.1$estimate ^ 2
indv.2$estimate ^ 2
indv.3$estimate ^ 3

# boostrapping
iter <- 100

tmp <- cbind(zymo_20kb$cross_avg, zymo_1$Zt05.Zt07)
samp.size <- nrow(tmp)
samp.mat <- matrix(sample(1:nrow(tmp), samp.size * iter, replace = T), ncol = samp.size, byrow = T)
r2.boot <- apply(samp.mat, 1, function(x) cor.test(x = tmp[x, 1], y = tmp[x, 2], method = "pearson")$estimate ^ 2)
1.96 * sd(r2.boot)

tmp <- cbind(zymo_20kb$cross_avg, zymo_2$Zt09.Zt150)
samp.size <- nrow(tmp)
samp.mat <- matrix(sample(1:nrow(tmp), samp.size * iter, replace = T), ncol = samp.size, byrow = T)
r2.boot <- apply(samp.mat, 1, function(x) cor.test(x = tmp[x, 1], y = tmp[x, 2], method = "pearson")$estimate ^ 2)
1.96 * sd(r2.boot)

tmp <- cbind(zymo_20kb$cross_avg, zymo_3$Zt154.Zt155)
samp.size <- nrow(tmp)
samp.mat <- matrix(sample(1:nrow(tmp), samp.size * iter, replace = T), ncol = samp.size, byrow = T)
r2.boot <- apply(samp.mat, 1, function(x) cor.test(x = tmp[x, 1], y = tmp[x, 2], method = "pearson")$estimate ^ 2)
1.96 * sd(r2.boot)


# Variance explained in Croll's map by LDhat and LDhelmet
zt.maps.stukenbrok.dutheil.2018 <- read.table("ZtMapFiltered.txt", header = T)
zt.chr1 <- zt.maps.stukenbrok.dutheil.2018[zt.maps.stukenbrok.dutheil.2018$chr == 1,]
zt.chr1.sync <- zt.chr1[6:300,] # select windows used in iSMC
zt.chr1.sync$avg.cross <- (zt.chr1.sync$X3D7x3D1 + zt.chr1.sync$SW5xSW39) / 2
cor.ldhat <- cor.test(y = zt.chr1.sync$avg.cross, x = zt.chr1.sync$LDhat8seq, method = "pearson")
cor.ldhat$estimate ^ 2
cor.ldhat.2 <- cor.test(y = zt.chr1.sync$avg.cross, x = zt.chr1.sync$LDhat, method = "pearson")
cor.ldhat.2$estimate ^ 2
cor.ldhelmet <- cor.test(y = zt.chr1.sync$avg.cross, x = zt.chr1.sync$LDhelmet, method = "pearson")
cor.ldhelmet$estimate ^ 2


#############################
#
# Drosophila chr 2L
#
#############################

droso_100kb <- read.table("../drosophila_maps/HR recomb cM-Mb -Comeron et al--2L-1..23011544.bedgraph", skip = 1)
droso_1Mb <- droso_100kb
droso_1Mb$bin <- ceiling(1:nrow(droso_1Mb) / 10)
droso_1Mb <- ddply(.data = droso_1Mb, .variables = "bin", .fun = colMeans, na.rm = T, .progress = "text")

droso_1 <- read.table("../drosophila_maps/rho.droso_1.1Mb.1-23011544.bedgraph", header = T)
droso_2 <- read.table("../drosophila_maps/rho.droso_2.1Mb.1-23011544.bedgraph", header = T)
droso_3 <- read.table("../drosophila_maps/rho.droso_3.1Mb.1-23011544.bedgraph", header = T)

indv.1 <- cor.test(x = droso_1Mb$V3, y = droso_1[1:23, 4], method = "pearson")
indv.2 <- cor.test(x = droso_1Mb$V3, y = droso_2[1:23, 4], method = "pearson")
indv.3 <- cor.test(x = droso_1Mb$V3, y = droso_3[1:23, 4], method = "pearson")

indv.1$estimate ^ 2
indv.2$estimate ^ 2
indv.3$estimate ^ 2

# bootstrapping
iter <- 100

tmp <- cbind(droso_1[1:230, 4], droso_1Mb$V3)
samp.size <- nrow(tmp)
samp.mat <- matrix(sample(1:nrow(tmp), samp.size * iter, replace = T), ncol = samp.size, byrow = T)
r2.boot <- apply(samp.mat, 1, function(x) cor.test(x = tmp[x, 1], y = tmp[x, 2], method = "pearson")$estimate ^ 2)
1.96 * sd(r2.boot)

tmp <- cbind(droso_2[1:230, 4], droso_1Mb$V3)
samp.size <- nrow(tmp)
samp.mat <- matrix(sample(1:nrow(tmp), samp.size * iter, replace = T), ncol = samp.size, byrow = T)
r2.boot <- apply(samp.mat, 1, function(x) cor.test(x = tmp[x, 1], y = tmp[x, 2], method = "pearson")$estimate ^ 2)
1.96 * sd(r2.boot)

tmp <- cbind(droso_3[1:230, 4], droso_1Mb$V3)
samp.size <- nrow(tmp)
samp.mat <- matrix(sample(1:nrow(tmp), samp.size * iter, replace = T), ncol = samp.size, byrow = T)
r2.boot <- apply(samp.mat, 1, function(x) cor.test(x = tmp[x, 1], y = tmp[x, 2], method = "pearson")$estimate ^ 2)
1.96 * sd(r2.boot)
