# Supplementary material for: Inference of recombination maps from a single pair of genomes and its application to ancient samples
Source: PLoS Genet. 2019 Nov 14;15(11):e1008449. doi: 10.1371/journal.pgen.1008449 (PMC6879166; doi:10.1371/journal.pgen.1008449)
Supplement: S1 File — (GZ) [file pgen.1008449.s010.tar.gz › R_scripts/bin_hominin_maps.R]

# Created: 15/02/2019
# Last modified: 16/06/2019
# Authors: Gustavo Barroso and Julien Dutheil

# This script starts from iSMC output of binned recombination maps, in windows of 50kb, 200kb and 1Mb
# It merges all hominin maps and filters out windows with more than 50% missing data
# The output of this script is available in the FigShare repository

library(dplyr)
library(plyr)

# original sex-average DECODE map
decode <- read.table("decode_sex-averaged.rmap", header = T)

chr.list.50kb <- list()
chr.list.200kb <- list()
chr.list.1Mb <- list()

for(i in 1:22) {
  chr.tbl <- decode[decode$chr == paste("chr", i, sep = ""), c(1,2,4)]
  
  # 50 kb
  chr.tbl$bin <- ceiling(1:nrow(chr.tbl) / 5)
  chr.50kb <- ddply(.data = chr.tbl[,c(3,4)], .variables = "bin", .fun = colMeans, na.rm = T, .progress = "text")
  chr.50kb$chr <- i
  chr.list.50kb[[i]] <- chr.50kb
  
  # 200 kb
  chr.tbl$bin <- ceiling(1:nrow(chr.tbl) / 20)
  chr.200kb <- ddply(.data = chr.tbl[,c(3,4)], .variables = "bin", .fun = colMeans, na.rm = T, .progress = "text")
  chr.200kb$chr <- i
  chr.list.200kb[[i]] <- chr.200kb
  
  # 1 Mb
  chr.tbl$bin <- ceiling(1:nrow(chr.tbl) / 100)
  chr.1Mb <- ddply(.data = chr.tbl[,c(3,4)], .variables = "bin", .fun = colMeans, na.rm = T, .progress = "text")
  chr.1Mb$chr <- i
  chr.list.1Mb[[i]] <- chr.1Mb
}

decode.50kb <- do.call(rbind, chr.list.50kb)
write.table(decode.50kb, "DECODE.50kb.txt", row.names = F, col.names = T, quote = F, sep = "\t")

decode.200kb <- do.call(rbind, chr.list.200kb)
write.table(decode.200kb, "DECODE.200kb.txt", row.names = F, col.names = T, quote = F, sep = "\t")

decode.1Mb <- do.call(rbind, chr.list.1Mb)
write.table(decode.1Mb, "DECODE.1Mb.txt", row.names = F, col.names = T, quote = F, sep = "\t")

# iSMC-inferred maps

chr.list <- 1:22
scale <- "50kb"
coord <- ("[0-9]+-[0-9]+.bedgraph")

SGDP <- read.table("SGDP_samples.txt", header = T) # Table S6 from Barroso et al 2019
modern.samples <- as.character(SGDP$Code)
ancient.samples <- c("Ust_Ishim", "Vindija", "Altai", "Denisovan")

DECODE <- read.table(paste("DECODE.", scale, ".txt", sep = ""), header = T)

# Missing Data Maps
# NOTE: all SGDP samples share a common mask file

samples <- c("SGDP", ancient.samples)
miss.list <- list() 
for(i in 1:length(samples)) {
  miss.tmp <- list()
  for(j in 1:length(chr.list)) {
    chr <- chr.list[j]
    miss.tmp[[j]] <- read.table(dir(pattern = paste(samples[i], ".missing.prop.block.", chr, ".", scale, ".", coord, sep = "")), header = T)
  }
  miss <- as.data.frame(do.call(rbind, miss.tmp), stringsAsFactors = F)
  miss.list[[i]] <- miss
}

# The threshold of missing proportion of sites used to filter out windows:
missing.threshold <- 0.5

miss.wgs <- do.call(cbind, miss.list)
miss.wgs <- miss.wgs[, !duplicated(colnames(miss.wgs))]
names(miss.wgs) <- c("chrom", "chromStart", "chromEnd", samples)
intersect <- apply(miss.wgs[4:ncol(miss.wgs)], 1, function(x) any(x > missing.threshold))

# Filters DECODE map to synchronise maps
DECODE <- DECODE[which(intersect == F),]


# iSMC-inferred Recombination Maps

samples <- c(modern.samples, ancient.samples)
maps.list <- list()
for(i in 1:length(samples)) {
  tmp.list <- list()
  for(j in 1:length(chr.list)) {
    chr <- chr.list[j]
    tmp.list[[j]] <- read.table(dir(pattern = paste(samples[i], ".rho.block.", chr, ".", scale, ".", coord, sep = "")), header = T)
  }
  tbl <- as.data.frame(do.call(rbind, tmp.list), stringsAsFactors = F)
  maps.list[[i]] <- tbl
}

maps.wgs <- do.call(cbind, maps.list)
maps.wgs <- maps.wgs[, !duplicated(colnames(maps.wgs))]
names(maps.wgs) <- c("chrom", "chromStart", "chromEnd", samples)
maps.wgs <- maps.wgs[which(intersect == F),] # filters windows based on missing data
maps.wgs$chrom <- paste("chr", as.character(maps.wgs$chrom), sep = "") # for proper bedgraph

# Adds DECODE map
maps.wgs$DECODE <- DECODE$stdrate

write.table(maps.wgs, paste("hominin.maps.", scale, ".filtered.bedgraph", sep = ""), row.names = F, quote = F, sep = "\t")

for(i in 4:ncol(maps.wgs)) {
  bedgraph <- c("track", "type=bedGraph", paste("name=", colnames(maps.wgs)[i], sep = ""), "description=rho")
  tmp <- rbind(bedgraph, maps.wgs[,c(1:3, i)])
  colnames(tmp)[4] <- "dataValue"
  write.table(tmp, paste(colnames(maps.wgs)[i], ".", scale, ".filtered.bedgraph", sep = ""), quote = F, row.names = F, col.names = F, sep = "\t")
}
